# Supplementary material for: Get the message? A scoping review of physical activity messaging
Source: Int J Behav Nutr Phys Act. 2020 Apr 15;17:51. doi: 10.1186/s12966-020-00954-3 (PMC7160981; doi:10.1186/s12966-020-00954-3)
Supplement: Supplementary file 3 — Additional file 3. Supplementary datasheet of included studies. [file 12966_2020_954_MOESM3_ESM.xlsx]

## Sheet: Sheet1
Citation	Author	Year	Empirical or non-empirical	Study design details	Study location	Study description	Participant information	Relevant CMO guideline group(s)	Focus of study	Key findings	Use of psychological theory	Use of social marketing principles	Implications
			Did the study generate new data	Provide more detail on the study design	In which country did the study take place?	Describe the study in a few sentences	N, age, gender, activity level, ethnicity	Under 5's, children & young people, adults, older adults, pregnant women, people with disabilities	Did the study's primary focus relate to message content, message delivery, or both?	List the key findings in a few sentences	Have the authors stated use of psychological theory(ies) throughout? If so, which one(s)?	Have the authors stated use of one or more social marketing principle(s)?	What do the results of this study mean for practice?
Adams R. Shown to be useful. Survey shows positive results for first-ever set of national physical activity guidelines. Canadian family physician Médecin de famille canadien. 2000;46:2061-2.	Adams	2000	Empirical	Cross-sectional	Canada	Short article reporting the effects of a new PA guide released by the Canadian government. The guide is a standalone self-help tool that participants can order via a toll-free service. Phone interviews were conducted with a random sample of those who had ordered the guide. Outcomes included ease of comprehension and message recall.	N=496 Geographically representative of the Canadian population Age range 20-80 years, 66.2% in the 40-69 year category 72.4% female 53% inactive Ethnicity not reported	Adults and older adults	Both	When asked about what the most important message in the guide was, the most frequent response (42.4%) was “one needs to be active to stay healthy”. Other messages that were recalled included “importance of regular PA” and “all PA is good – even moderate”. 9/10 respondents found guide helpful. 98.6% found the guide easy to understand.	None	None	A printed guide may be an effective way to get positive PA messages across to the general public.
Albarracin D, Wang W, Leeper J. Immediate increase in food intake following exercise messages. Obesity (Silver Spring, Md). 2009;17(7):1451.	Albarracin, Wang & Leeper	2009	Empirical	Between-groups	USA	A paper presenting two controlled experiments that involved measuring how many calories participants ate immediately following randomly assigning participants to read either exercise or non-exercise based messages.	For experiment 1 and experiment 2 respectively: N=53 and 51 University students (both) Mean age 18.9 and 19.3 years 28% and 54% female Activity levels not reported Ethnicity not reported	Adults	Content	Experiment 1: Recipients of exercise message ate an average of 18.4 kcals (in the form of raisins) compared with 11.9kcals in the control group (p<0.05) Experiment 2: Participants at 108.6kcals (of raisins, m&ms and peanuts) when exposed to exercise messages vs. 87.7kcals in control group (p<0.04)	None	None	PA messages may present adverse effects such as eating more.
Alberga A, Fortier M, Bean C, Freedhoff Y. Youth get a D+ grade in physical activity: How can we change public health messages to help reverse this trend? Applied Physiology, Nutrition, and Metabolism. 2019;44:567-70.	Alberga	2019	Non-empirical	Non-systematic review	N/A	The purpose of this paper is to critique how the promotion of physical activity (PA) is communicated and offer evidence-based alternative framings to encourage PA in youth.	Discusses promotion of PA in youth	Children and young people	Both	The authors argue that PA promotion messaging should not be tied to outcomes that focus on changing physical appearance, preventing or treating diseases, or sport performance or competition. From a public health perspective, the authors suggest that PA should instead focus on campaigns, policies, and programs that tie PA to enjoyment, wellbeing, and play.	N/A	N/A	For youth, PA messages should promote and encourage PA for fun and enjoyment
Bailis DS, Ashley Fleming J, Segall A. Self-determination and functional persuasion to encourage physical activity. Psychology & Health. 2005;20(6):691-708.	Bailis, Ashley, Fleming & Segall	2005	Empirical	Quasi-experimental	Canada	This article presents two cross-sectional studies comparing how messages emphasising challenges vs. available social support would influence recipients’ self-reported practices of PA and attitudes towards a PA setting among participants with high or low self-concordance.	For study 1 and 2 respectively: N=231 and 99 Mean age 48 and 19.1 years 48% and 62% female Activity level not reported Ethnicity not reported	Adults	Content	Messages emphasising challenges versus support-oriented messages have differential effects of recipients whose pursuit of PA varied in self-concordance, such that favourable outcomes were more reliably associated with challenge-oriented messages among respondents higher in self-concordance versus support-oriented messages among respondents lower in self-concordance.	Self-determination theory	None	These findings suggest the merits of using self-regulatory, compared with object- or personality-based, constructs and measures to indicate psychological functions of ongoing health related behaviours.
Barnes R, Giles-Corti B, Bauman A, Rosenberg M, Bull F, Leavy J. Does Neighbourhood Walkability Moderate the Effects of Mass Media Communication Strategies to Promote Regular Physical Activity? Annals of Behavioral Medicine. 2013;45(Supplement 1):86-94.	Barnes	2013	Empirical	Pre-post	Australia	Study compared pre- and post- campaign cognitive and behavioural impacts of the Heart Foundation's Find Thirty Every Day campaign in respondents living in high and lower walkable neighbourhoods.	N=272 adults at follow up Aged 20-54 years 49.3% female	Adults	Both	Cognitive impacts of mass media PA campagins may be enhanced by living in a more walkable neighbourhood.	None	Yes	Different PA messages may work differently depending on the context in which they are delivered
Bassett-Gunter R, Stone R, Jarvis J, Latimer-Cheung A. Motivating parent support for physical activity: the role of framed persuasive messages. Health Education Research. 2017;32(5):412-22.	Bassett-Gunter	2017	Empirical	Qualitative	Canada	This study aimed to investigated parents of disabled childrens' preferences regarding PA information and messaging content and preferred methods and sources of communication	N=28 (N=16 mothers and N=12 fathers) Mean age 49.23 years Mean age of children with disabilities was 16 years Parents of at least one child with disability between ages of 5-21 years or of children 21 and older (n=4) if they still needed fulltime caregiving 63% of mothers and 43% of fathers were visible minority	Disabilities	Both	Three key themes were identified: preferred content, challenges, and preferred sources. In terms of content, preferences were identified for targeted information, inclusive images that promted belonginess, messages providing self-regulatory tools and strategies. Challenges identified included lack of targeted information, confusion of 'inclusive' and 'accessible' PA. Preferred messengers or sourc…	Knowledge transfer theory	None	Parents needs and preferences regarding PA messaging could be incorporated into campaigns and interventions to improve parent PA support and therefore PA among children with disabilities
Bassett-Gunter RL, Martin Ginis KA, Latimer-Cheung AE. Do You Want the Good News or the Bad News? Gain- Versus Loss-Framed Messages Following Health Risk Information: The Effects on Leisure Time Physical Activity Beliefs and Cognitions. Health Psychology. 2013;32(12):1188-98.	Bassett-Gunter, Ginis & Latimer-Cheung	2013	Empirical	Between-groups	Canada	Aim: to examine relative effectiveness of chronic disease and psychological health risk information combined with gain- vs loss- framed LTPA messages for changing perceived personal risk, LTPA response efficacy (the belief that LTPA will reduce risk), and LTPA intentions.	N=94 Mean age 45 years 39% female Community dwelling individuals with spinal cord injury Inactive individuals Ethnicity not reported	Adults	Content	Changes in LTPA response efficacy and intentions, and cognitive processing, were greater following loss-framed targeting psychological health than gain-framed messages.	Prospect theory	None	Framing may affect populations differently depending on health of population
Bassett-Gunter RL, Latimer-Cheung AE, Martin Ginis KA, Castelhano M. I Spy With My Little Eye: Cognitive Processing of Framed Physical Activity Messages. Journal of Health Communication. 2014;19(6):1-16.	Bassett-Gunter, Latimer-Cheung, Martin Ginis & Castelhano	2014	Empirical	Between-groups	Canada	Aim: examine relative cognitive processing of gain-framed versus loss-framed PA messages following exposure to health risk information.	N=77 Mean age 23 years 70% female Undergraduate students Participants were individuals who had not established a regular PA routine (e.g. did not participate in 30 mins of MVPA on 2 or more days/week) Ethnicity not reported	Adults	Content	Dwell time on gain-framed messages was significantly higher than loss-framed messages, but recall and thought-listing wasn't sig. different by message frame.	Prospect theory	None	Different PA messages have different effects on cognitive processes
Bassett-Gunter R, Stone R, Jarvis J, Latimer-Cheung A. Motivating parent support for physical activity: the role of framed persuasive messages. Health Education Research. 2017;32(5):412-22.	Bassett-Gunter, Stone, Jarvis & Latimer-Cheung	2017	Empirical	Between-groups	Canada	Aim: to examine relative effectiveness of gain vs loss-framed messages for encouraging parent support for children's PA. Parents were randomised to one of three messasing groups: gain framed, loss framed or mixed.	N=222 Majority (92.4%) between ages 25 and 44 82% female Parents with at least one child aged 5-11 years Activity level not reported 78% White	Children and young people	Content	Regardless of framing type, parents reported significantly greater planning for PA support immediately post-message compared with baseline. This diminished over time as there was no effect at one week post-message.	Theory of planned behaviour	None	Different types of framing may not matter when using messages to improve PA support of children in parents. Methods should be investigated to icnrease message effectiveness time.
Bauman AE, Bellew B, Owen N, Vita P. Impact of an Australian mass media campaign targeting physical activity in 1998. American Journal of Preventive Medicine. 2001;21(1):41-7.	Bauman	2001	Empirical	Pre-post	Australia	Aim: to evaluate the impact of a statewide PA campaign in New South Wales conducted early 1998.	N=1185 at follow up Demographically similar to Australian population surveys Age 25-60 years 56.3% female Target group "motivation but insufficiently active"	Adults	Both	Unprompted recall of PA messages in the campaign state were increased substantially (2.1% to 29%, P<0.01). Also large changes in prompted aareness (12.9% to 50.7%, p<0.0001). Significant increases in knowledge of appropriate MPA intensity and self-efficacy. Compared to all others, those in target group who recalled message were 2.08x more likely to increase PA by at least 1hr per day.	None	Yes	Using prime time media as a method of delivering PA messages can result in increased awareness, knowledge, self-efficacy and PA levels.
Bauman A, Chau J. The role of media in promoting physical activity. Journal of Physical Activity and Health. 2009;6(2):S196-S210.	Bauman	2009	Non-empirical	Non-systematic review	N/A	Aim: to evaluate mass media campaigns and 'new media' interventions to promote PA between 2003 and 2009	Adolescent and adult campaigns included in this review	Children and young people and adults	Both	6 adolescent campaigns and 9 adult campaigns identified. Key findings included: changes in acceptance/awareness of messages should be used as initial impact measures. Canadian ParticipACTION and "Push Play" campaigns were best examples found that matched WHO's recommendations for sustainability.	N/A	N/A	Use of consistent and well-branded images is effective. Campaigns should be integrated across local, state and national level.
Beaudoin CE, Fernandez C, Wall JL, Farley TA. Promoting Healthy Eating and Physical Activity: Short-Term Effects of a Mass Media Campaign. American Journal of Preventive Medicine. 2007;32(3):217-23.	Beaudoin	2007	Empirical	Pre-post	USA	Aim: to evaluate the first phase of a media campaign in New Orleans to promote healthy diet and PA ("Steps to a Healthier New Orleans").	N=3137 (67.1% female) at baseline, n=1500 (67.7% female) during campaign. Mean age 50 years old (middle aged adults).	Adults	Both	Small increases in overall outcomes such as "consider walking to be important", "participate in leisure walking in a usual week". Greatest increase was in brand recall (4 to 46%). Demgraphics and time had significant impact on campaign recall measures. Overall significant changes in positive attitude towards walking but not in PA behaviour.	None	None	Walking may be a promising behaviour to target through mass media campaigns. Media campaigns like this one should consider ethnicity biased effects.
Bélanger-Gravel A, Cutumisu N, Gauvin L, Lagarde F, Laferté M. Correlates of Initial Recall of a Multimedia Communication Campaign to Promote Physical Activity among Tweens: the WIXX Campaign. Health Communication. 2017;32(1):103-10.	Belanger-Gravel	2017	Empirical	Cross-sectional	Canada	The aim of this study was to examine correlates of tween's recall of the WIXX campaign during the first year of campaign implementation. The WIXX campaign is an evidence based multimedia communication campaign aiming to 1) increase knowledge, attitudes, self-efficacy and improve social norms with regard to tween's PA, 2) increase support from parents for tweens' PA, 3) publicise opportunities for…	496 boys and 505 girls. 74.2% in elementary school, 25.8% in high school. 256 fathers, 745 mothers.	Children and young people	Both	Likelihood of recalling campaign was higher among girls, tweens in primary school, and those who spoke French. Likelihood of parents recalling campaign was higher among obese and low income parents, and among those whose child was aware of the campaign, and in those who believed that participating in PA would not lead to problems in school.	None	Yes	Recall of mass media campaigns to promote PA may be recalled differently by different groups
Bélanger-Gravel A, Cutumisu N, Lagarde F, Laferté M, Gauvin L. Short-Term Impact of a Multimedia Communication Campaign on Children’s Physical Activity Beliefs and Behavior. Journal of Health Communication. 2017;22(1):1-9.	Belanger-Gravel	2017	Empirical	Pre-post	Canada	The aim was to examine the short term impact of the WIXX multimedia communication campaign on children's PA beliefs.	Children aged 9-13. At Time 0 n=526 males n=474 females, at Time 1 n=496 males n=505 females, and at Time 2 n=508 males and n=492 females.	Children and young people	Both	No significant impact on PA behaviour. In the first two years of implementation, the WIXX campaign was associated with belief that PA would help girls make friends, and that they can be active even if they're busy. For boys: more likely to believe PA would help them spend time with friends.	None	Yes	This mass media campaign had effects on certain outcomes related to PA but not on PA behaviour
Bélanger-Gravel A, Gauvin L, Lagarde F, Laferté M. Initial recall and understanding of a multimedia communication campaign to promote physical activity among tweens: A process evaluation study. Preventive Medicine. 2014;69:192-6.	Belanger-Gravel	2014	Empirical	Pre-post	Canada	Aim: examine degree of awareness and understanding of campaign in initial stages.	Tweens aged 9-13, n=400 at time 1 and 403 at time 2	Children and young people	Both	The likelihood of having recall of campaign decreased between 3 and 9 months. Tweens less likely to recognise advertisement after 9 months.	None	Yes	Methods to develop longevity of multimedia type campaigns should be developed.
Bellows L, Spaeth A, Lee V, Anderson J. Exploring the Use of Storybooks to Reach Mothers of Preschoolers With Nutrition and Physical Activity Messages. Journal of Nutrition Education and Behavior. 2013;45(4):362-7.	Bellows, Davies, Anderson & Kennedy	2013	Empirical	Qualitative	USA	This study aimed to explore the feasibility of using storybooks as a means of delivering home-based PA messages to pre-school aged children. Qualitative design using focus groups and intercept interviews. The storybook showed a cartoon character having fun and being active with his friends.	Focus groups with N=24 mothers Intercept interviews with N=30 parents of pre-school aged children 54% in age 35-44 years category in focus groups Age not reported for intercept interviews 100% female in focus groups Gender not reported for intercept interviews Activity level not reported 96% Caucasian in focus groups Ethnicity not reported for intercept interviews	Children and young people	Both	Mothers strongly supported storybooks as a method of conveying and reinforcing health messages at home	Social cognitive theory	None	Storybooks showing the social benefits of PA are a potentially promising mode of messaging PA to children through their parents.
Bergeron CD, Tanner AH, Friedman DB, Zheng Y, Schrock CS, Bornstein DB, et al. Physical Activity Communication: A Scoping Review of the Literature. Health Promotion Practice. 2019;20(3):344-53.	Bergeron	2019	Non-empirical	Non-systematic review	USA	A scoping review of physical activity communication research conducted in the USA from 1995-2015.	N=67 studies included in review involving a variety of age groups.	All	Both	68.7% grounded in one or more theoretical perspectives (including social marketing). 62% included both male and female participants, majority in adults. 89.6% discussed PA in relation to disease prevention, only 19% discussed improving mental health. 65% focused on mass media communication. Themathic analysis: Identified 2 themes: didigtal communication and 'overall content'. Digital communicatio…	N/A	N/A	Research: need to study the exact features that are critical to disseminate PA interventions in the media, the cost effectiveness of PA comms, interation effets of message framing, and directionality of peer support and PA behaviours. Practice: recommend describing how to conduct effective campaigns for PA, enhancing impact of campaign by using multiple modalities, and obtain assitance from healt…
Berry T. Who's Even Interested in the Exercise Message? Attentional Bias for Exercise and Sedentary-Lifestyle Related Words. Journal of Sport & Exercise Psychology. 2006;28(1).	Berry	2006	Empirical	Within-subjects	Canada	This paper presents two studies which used a Stroop task to examine attentional bias for exercise related stimuli. Study 2 expanded on study 1 by further including sedentary lifestyle related words and matched controls.	For study 1 and 2 respectively: N=36 and 72 Undergradute students (both) Mean age 20.1 and 20 years 61% and 58% female Activity level not reported Ethnicity not reported	Adults	Content	Study 1: Exerciser schematics delayed response latencies for exercise related words Study 2: Replicated first study results and further revealed that non-exerciser schematics showed delayed response latencies for sedentary lifestyle related words but not for exercise related words	Elaboration likelihood model	None	It may be possible to use attentional biases in our favour when developing messages to enhance PA.
Berry TR. Changes in implicit and explicit exercise-related attitudes after reading targeted exercise-related information. Psychology of Sport and Exercise. 2016;22:273-8.	Berry	2016	Empirical	Between-groups	Canada	The aim of this study was to examine if reading exercise information targeted at pre-test explicit attitudes relate to changes in corresponding implicit or explicit attitudes.	N=154 Undergraduate students Mean age 19.4 years 69.7% female Activity level not reported Ethnicity not reported	Adults	Content	There were changes in implicit attitudes in both message conditions, showing counter-attitudinal information results in implicit attitude change in the opposite direction to the message, whereas information targeting congruent attitudes showed changes in keeping with the message.	Associative propositional evaluation model	None	Implicit cognitions may change as a result of reading exercise-related information
Berry TR, Jones KE, Courneya KS, McGannon KR, Norris CM, Rodgers WM, et al. Believability of messages about preventing breast cancer and heart disease through physical activity. BMC psychology. 2018;6(1):2.	Berry	2018	Empirical	Within-subjects	Canada	The purpose of this research was to examine the relationships of self-reported physical activity to involvement with messages that discuss the prevention of heart disease and breast cancer through physical activity, the explicit believability of the messages, and agreement (or disagreement) with specific statements about the messages or disease beliefs in general.	N=100 Aged 18-80 (mean age 32.3 years) 35% White, 23.7% Asian or Chinese, 12.4% Indian, 28.9% other. PA level not reported	Adults and older adults	Content	There was no difference in message involvement or explicit believability of breast cancer compared to heart disease messages. Active participants had a higher confidence in their agreement that physical activity is preventive of heart disease compared to breast cancer. Multinomial regression models showed that, in addition to physical activity related attitudes and intentions, agreement that phys…	None	None	Active women likely internalized messages about heart disease prevention through physical activity, making the prevention messages more readily available within memory, and active women may therefore process such information differently. The study of how health-related beliefs are created and are related to perceptions of prevention messages is a rich area of study that may contribute to more eff…
Berry T. Rethinking how physical activity messages are thought about: Implications for successful promotion. WellSpring. 2017;28(3):1-4.	Berry	2017	Non-empirical	Commentary	Canada	Article providing insight for practitioners on aspects to consider to increase impact of promotion efforts relating to PA messaging.	The evidence cited in this article involve adults participants.	Adults	Both	Should learn from commercial advetisors around automatic thinking and repeated exposure to messages. The way we interpret/respond to PA messages depends on how active we are ourselves. Do not expect your audience to be thinking about your message. Consider what associations you could create with your message (e.g. PA = weight loss or fun or healthy) and be aware of competing messages. Messages fr…	N/A	N/A	Importance of formative research and proper evaluation of messaging efforts highlighted. Importance of targeting affect and 'gut feelings'.
Berry TR, Carson V. Ease of imagination, message framing, and physical activity messages. British Journal of Health Psychology. 2010;15(1):197-211.	Berry & Carson	2010	Empirical	Between-groups	Canada	Aim was to replicate a study that looked at how message framing and ease of imagination interact to influence attitudes towards heart disease prevention through PA and diet. 2 easy or hard to imagine symptoms X 2 gain- or loss- framed symptoms (solomon square design) - participants randomly assigned to one of these 4 conditions. Participants were described hard to imagine or easy to imagine sympt…	N=175 undergraduate students (mean age 19.7 years, 73.7% female) N=57 adults over 55 (mean age 72 years, 75.4% female)	Adults and older adults	Content	There were no significant main effects of framing on attitudes towards PA. There was no significant interaction between framing and ease of imagination. Easy to imagine symptoms resulted in overall better attitudes than heard to imagine symptoms. Participants with lowest exercise frequency and in 'hard to imagine' condition at the lowest attitudes. Regardless of activity level, hard to imagine sy…	Theory of planned behaviour	None	If outcomes used in messages are not easily imagined they ma not work as well (e.g. a university student may find it hard to imagine getting heart disease)
Berry TR, Latimer-Cheung AE. Overcoming Challenges to Build Strong Physical Activity Promotion Messages. American Journal of Lifestyle Medicine. 2013;7(6):371-8.	Berry & Latimer-Cheung	2013	Non-empirical	Non-systematic review	N/A	A narrative review looking at different sources of PA information, where information about PA is sought, how PA message are processed and understood, and ultimately providing recommendations on creating effective PA messages to increase impact of promotion efforts.	Non-systematic review provided information on message content and delivery in children and young people as well as in adults	Children and young people and adults	Both	Messages should be designed to capture a person’s attention quickly. Capturing attention is believed to be a critical first step in changing people’s thoughts and behaviour. The use of psychological theory may to help practitioners identify and target important behavioural determinants with the message.	N/A	N/A	The audience should not be relied on to take time to rationally process a message. Messages should be founded in theory. Both framing a message (either positively or negatively), and customising messages to an individual or group level are potential techniques to increase the ability of a message to get somebody’s attention. Gain framed messages may be more effective than loss-framed messages
Berry TR, Jones KE, McLeod NC, Spence JC. The Relationship Between Implicit and Explicit Believability of Exercise-Related Messages and Intentions. Health Psychology. 2011;30(6):746-52.	Berry, Jones, McLeod & Spence	2011	Empirical	Post-test only experimental study	Canada	Participants viewed health promotion (e.g. people of various shapes and sizes walking or taking the stairs) or appearance based (e.g. attractive people with phrases such as “walk to be slim”) advertisements	N=306 Undergradute students Mean age 19.3 years 66.8% female Activity level not reported Ethnicity not reported	Adults	Content	In the health condition, explicit believability did not predict attitudes or intentions but implicit believability predicted attitudes and explicit believability. In the appearance condition, implicit believability was negatively related to intentions	Elaboration likelihood model	None	If appearance based PA messages are believed (even if not explicitly) effects may be detrimental.
Berry TR, Spence JC, Plotnikoff RC, Bauman A. Physical Activity Information Seeking and Advertising Recall. Health Communication. 2011;26(3):246-54.	Berry, Spence, Plotnikoff & Bauman	2011	Empirical	Cross-sectional	Canada	The aim of this study was to examine characteristics of those who look for PA related information, where they find it, and to look at what types of PA-related advertisements are recalled by the Adult population in Canada. This study used secondary analysis of two population health surveys to address the aims.	N = 1211 in first survey, N=1600 in second survey Adult population surveys in Canada Aged 18+ Representative sample of the Canadian population	Adults	Both	The first survey showed that the internet was the most cited source of PA information. The second survey showed that adults 55 years or older and participants with lower levels of education were more than twice as likely to be able to name commercial advertisements than adults aged 18-54 or those more highly educated.	Elaboration likelihood model	None	The internet may be a promising platform to promote PA. Also, different demographic variables such as level of education and age can impact awareness of PA promotional advertisements.
Berry TR, Witcher C, Holt NL, Plotnikoff RC. A Qualitative Examination of Perceptions of Physical Activity Guidelines and Preferences for Format. Health Promotion Practice. 2010;11(6):908-16.	Berry, Witcher, Holt & Plotnikoff	2010	Empirical	Qualitative	Canada	This study aimed to understand public perceptions of PA guidelines put forward by a public health agency and to understand what format for such guidelines appeals most to individuals. Five focus groups were conducted.	Total: N = 22 female undergraduate students and male and female office workers By focus group: Female undergraduate students (N=5, age range 18-21 years), female office workers (N=6, age range 22-33 years), male office workers (N=5, age range 25-34 years), participants in a Type II diabetes rehabilitation program (N=2, 1 male and 1 female, 58-60 years), and participants in an all-male cardiovascu…	Adults and older adults	Both	Participants were unlikely to be aware of the guidelines. They also criticised the format, and thought it was unappealing. They suggested they'd prefer a style more similar to those formats used by commercial advertisers.	Self-determination theory	None	Styles more similar to commercial advertisements may make PA message more appealing
Black DR, Blue CL, Kosmoski K, Coster DC. Social Marketing: Developing a Tailored Message for a Physical Activity Program. American Journal of Health Behavior. 2000;24(5):323-37.	Black, Blue, Kosmoski & Coster	2000	Empirical	Cross-sectional	USA	This study aimed to apply social marketing principles to identify message components for development of a campaign and tailor a PA program to blue-collar employees. Methods involved administering a questionnaire to employee participants and examining marketing mix decision variables with the aim of developing appealing recruitment messages and programmes to increase PA in this population.	N=468 Blue collar employees in a University setting 61.2 % over the age of 40 years 24.9% female 33% reported exercising for 20 minutes 3 or more times a week 94.5% Caucasian	Adults	Content	This study used social marketing principles to identify message components that ultimately could be used to develop a campaign, recruit participants, and/or design or modify PA programmes in blue-collar university employees. Findings suggest messages for overall participant sample would be different from those developed for each segment despite some overlap. If intent is to target the whole popul…	None	Yes	These findings suggest that developed messages should differ based on which population segment they are developed for.
Booth M, Bauman A, Oldenburg B, Owen N, Magnus P. Effects of a National Mass-Media Campaign on Physical Activity Participation. Health Promotion International. 1992;7(4):241-7.	Booth	1992	Empirical	Pre-post	Australia	Aim: to examine effects of a national mass media campaign on physical activity participation. The campaign was the Heart Week 1990 campaign - an Australia-wide mass media communications campaign carried out by the National Heart Foundation of Australia in May 1990 with the theme "Exercise: make it part of your day". Emphasis of the campaign was walking in prevention of CVD and emphasised integrat…	Two independent representative samples of australian adolescents and adults. First conducted two weeks prior to campaign (n=2426) and second conducted 3-4 weeks after campaign end (n=2474).	Children and young people and adults	Both	Proportion of sample who could recall the message from campaign increased from 46% to 71% (p<0.001). Small but non-significant increase in % of participants who believed exercise 'helped a lot' in prevention of heart disease (92.1% to 94.2%). Significant increase in participants who reported walking for exercise following the campaign (70.1% to 73.9%, P<0.01).	None	None	Mass media campaigns highlighting benefits of incorporating walking into daily routines can have positive effects on reported walking level.
Brawley LR, Latimer AE. Physical activity guides for Canadians: messaging strategies, realistic expectations for change, and evaluation. Canadian journal of public health = Revue canadienne de sante publique. 2007;98 Suppl 2:S170.	Brawley & Latimer	2007	Non-empirical	Non-systematic review	N/A	A review providing insight into challenges of creating PA guidelines and highlighting important practical issues and empirical evidence that should be taken into account when PA guidelines are translated into messages and disseminated.	Non-systematic review provided information on message content and delivery in children and young people, adults and older adults	All	Both	Incorporating “how to” information into messages can improve self-efficacy beliefs, and ParticipACTION campaign is a good example of this. Elaboration likelihood model suggests attitudes created via the central (thoughtful) route are more persistent and have greater effect on cognition and behaviour than those created via the peripheral (non-thoughtful) route. Tailoring and targeting of messages …	N/A	N/A	When developing messages we should turn to existing psychology and communication knowledge and consider strategies that can be used systematically to create informative, thought-provoking and persuasive messages. Messages should be relevant to target audience rather than generic to promote central processing.
Brengman M, Wauters B, Macharis C, Mairesse O. Functional Effectiveness of Threat Appeals in Exercise Promotion Messages. Psicologica: International Journal of Methodology and Experimental Psychology. 2010;31(3):577-604.	Brengman, Wauters, Macharis & Mariesse	2010	Empirical	Between-groups	Belgium	Aim: to explore how Information Integrations Theory and Functional Measurement can shed light on threat-message elaboration process. Threat-appeal based on PA promotion messages varying in psychological threat (what are the consequences) and efficacy (belief that the recommended behaviour, aka PA, is actually able to avoid the threat) content were shown to participants to assess how they affect t…	N=30 Mean age 31.4 years 56.6% female Individuals who performed a sedentary job Activity levels not reported Ethnicity not reported	Adults	Content	Individuals can be categorised into 4 groups; those sensitive to both types of cues, those sensitive to threat component, those sensitive to efficacy component, those insensitive to both. I.e., different people react differently to different combinations of threat and efficacy in PA messages.	Information integration theory	None	Different people respond differently to threat based messages
Brown DR, Soares J, Epping JM, Lankford TJ, Wallace JS, Hopkins D, et al. Stand-Alone Mass Media Campaigns to Increase Physical Activity:A Community Guide Updated Review: A Community Guide Updated Review. American Journal of Preventive Medicine. 2012;43(5):551-61.	Brown	2012	Non-empirical	Systematic review	N/A	Systematic review of effectiveness of stand-alone mass media campaigns to increase population level PA (an update of the a previous 2001 review). Their definition of a mass media campaign: "when implemented alone are interventions that rely on mass media channels to deliver messages about PA to large and relatively undifferentiatied audiences".	Various including child and adult populations	Children and young people and adults	Both	267 articles located in search, 16 for full abstraction (covering 14 individual campaigns). PA outcomes were assessed using a variety of self-report measures with duration intervals ranging from 6 weeks to 4 years. From 10 of the 16 studies using comparable measures, the studies documented a median relative increase of 6.7% in self-reported PA levels. This review found intervention effects (entir…	N/A	N/A	Insufficient evidence to support the use of standalone mass media campaigns to increase PA currently
Bull FC, Kreuter MW, Scharff DP. Effects of tailored, personalized and general health messages on physical activity. Patient Education and Counseling. 1999;36(2):181-92.	Bull, Kreuter & Scharff	1999	Empirical	Between-groups	Australia	Aim: compare effectiveness of tailored, personalised and general health messages, and usual medical care, in promoting LTPA and PA of daily living. Project name = "change of heart" - Tailored and personalised (TAP) = materials based on patients' responses to questions accessing readiness to change, goals, motives & perceived barriers - General and personalised (GAP) = materials for GAP and GNP co…	N=882 Mean age 49 years 74% female Adult patients Baseline physical activity levels 20-26% insufficiently active (less than 5 sessions a week) Ethnicity not reported	Adults	Content	Patients in the tailored group (TAP) were more likely to increase physical activities of daily living than those in GAP, GNP and control groups. No significant differences for leisure time PA.	None	None	Tailored approach may be more beneficial than generalised approaches but further work is required to understand exactly what should be included in these tailored materials.
Buller DB. Diffusion and Dissemination of Physical Activity Recommendations and Programs to World Populations. American Journal of Preventive Medicine. 2006;31(4):1-4.	Buller	2006	Non-empirical	Conference foreword	N/A	Foreword/overview of the 2004 Cooper Institute Conference, which was devoted to examining diffusion and dissemination of PA recommendations and programs to different populations. The conference had 4 objectives: (1) Review literature and ongoing research about dissemination, (2) develop recommendations for programs and practice, (3) discuss optimal research strategies to measure rates of adoption…	N/A	Adults	Both	Social marketing can be used to guide dissemination of PA recommendations. Lessons have to be learned from the success of tobacco control when discussing communication of other health behaviour recommendations. Discussion of how to best dissemination PA recommendations to special populations defined by age, ethnicity and class are required.	N/A	N/A	See key findings column
Cavill N, Bauman A. Changing the way people think about health-enhancing physical activity: do mass media campaigns have a role? Journal of Sports Sciences. 2004;22(8):771-90.	Cavill	2004	Non-empirical	Non-systematic review	N/A	A review of mass media campaigns that explicitly focused on physical activity, investigating impact.	Mixed - some studies included had adult populations and some had teenagers.	Children and young people and adults	Both	Few campaigns reported a population-level effect on behaviour, despite increases in PA reported amongst motivated sub-groups of volunteers.	N/A	N/A	Mass media campaigns should focus more on influencing proximal variables, such as social norms, to bring about long-term behaviour change.
Cheval B, Sarrazin P, Isoard-Gautheur S, Radel R, Friese M. Reflective and Impulsive Processes Explain (In)effectiveness of Messages Promoting Physical Activity: A Randomized Controlled Trial. Health Psychology. 2015;34(1):10-9.	Cheval, Sarrazin, Isoard-Gautheur, Radel and Friese	2015	Empirical	Randomised controlled trial	France	Aim: to test whether taking into account both the reflective and impulsive processes of PA is helpful in understanding how, and for whom, PA-promoting messages will be (in)effective in changing behaviour. Participants were presented with a persuasive message either promoting PA (experimental) or health eating (control).	N=101 Mean age 38 years 51% female Adult patients Mean baseline MVPA 53.17 minutes per week Ethnicity not reported	Adults	Content	The PA promoting message was found to increase intentions to be active notably among participants with low or moderate (but not high) baseline intentions. No direct effect on MVPA was found.	Reflective impulse model	None	Insights into the fact that PA-promoting messages will be effective in some people and not in others depending on their baseline score (e.g. intention to be active). Messaging may not be sufficient to change PA behaviour directly.
Conroy DE, Hojjatinia S, Lagoa CM, Yang C-H, Lanza ST, Smyth JM. Personalized models of physical activity responses to text message micro-interventions: A proof-of-concept application of control systems engineering methods. Psychology of Sport & Exercise. 2019;41:172-80.	Conroy	2019	Empirical	Single group experimental study	USA	10 adults wore activity monitors for 16 weeks and received five text messages daily at random times. Message content was randomly selected from three types of messages designed to target (1) social-cognitive processes associated with increasing physical activity, (2) social-cognitive processes associated with reducing sedentary behavior, or (3) general facts unrelated to either physical activity …	N=10 Adults not meeting PA guidelines Mean age 34.4 years 90% female 90% White	Adults	Both	Models revealed heterogeneous responses to different message types that varied between people and between weekdays and weekends.	Social cognitive theory	None	Importance of tailoring to individual clear. This study demonstrated the feasibility of applying control systems engineering tools to develop personalized models of behavioral responses to text message interventions. The systems identified provide a basis for developing controllers that can adapt text message delivery based on time-varying inputs (in this case, recent behavior and historical resp…
Crozier AJ, Taylor KL. An Exploratory Study Examining the Interactive Effect of Descriptive Norm and Image Appeal Messages on Adults' Physical Activity Intentions: A Test of Deviation Regulation Theory. Journal of Health Communication. 2019;24(2):195-202.	Crozier	2019	Empirical	Between-groups	Australia	This exploratory study examined the interaction between messages conveying descriptive norms and image appeals on adults’ physical activity intentions. Using a pre-post experimental design, insufficiently active adults (N = 204) were randomly assigned to receive one of four messages, which included both a descriptive norm (prevalence of physical activity: high vs. low) and an image appeal (person…	N=204 Mean age 45.8 years 93.6% female Inactive adults	Adults	Content	Post-hoc analyses indicated that when the image appeal was positive, those who received the low descriptive norm had greater physical activity intentions than the high descriptive norm condition.	Deviation regulation theory	None	Results provide preliminary evidence that physical activity intentions can be positively influenced even when physical activity is not considered the norm. Messages that include low descriptive norm information may benefit from including positive image appeals of those who do engage in physical activity, if aiming to increase physical activity intentions in insufficiently active adults.
Deshpande S, Berry TR, Faulkner GEJ, Latimer-Cheung AE, Rhodes RE, Tremblay MS. Comparing the Influence of Dynamic and Static Versions of Media in Evaluating Physical-Activity-Promotion Ads. Social Marketin Quarterly. 2015;21(3):135-41.	Deshpande et al	2015	Empirical	Between-groups	Canada	Aim: evaluate effectiveness of two types of message stimuli (finished video or static images) on health-related outcomes and enhances our understanding of the impact of message medium on message outcomes. Messages consisted of the Think Again PA Public Service Announcements created by ParticipACTION. These messages were designed to tell mothers about child PA recommendations and encourage support…	N=663 Canadian mothers of 5-11 year old children 100% female Activity levels not reported Ethnicity not reported	Children and young people	Delivery	Those exposed to the video version of the add in comparison to the static image reported higher message recall and liking, and motivation to respond. There were no significant differences in social support between the two groups.	None	None	Video messages may be more effective in increasing recall and motivation to respond, and may be more liked than static pictures.
Filion AJ, Darlington G, Chaput JP, Ybarra M, Haines J. Examining the influence of a text message-based sleep and physical activity intervention among young adult smokers in the United States. BMC public health. 2015;15(671):671.	Filion, Darlington, Chaput, Ybarra and Haines	2015	Empirical	Randomised controlled trial	Canada	Aim: examine effectiveness of a text message-based active control intervention in improving sleep and PA habits among US national sample of young adult smokers participating in a smoking cessation intervention. This was secondary analysis of data from "Stop My Smoking USA" RCT. Baseline and 3-month follow-up data were collected. Participants were randomised at a 2:1 ratio to receive a 6-week text…	N=116 Mean age 21.8 years Adult smokers 47.4% female Mean 5.7 hours of PA a week 78% White	Adults	Both	At follow-up, sleep quantity and quality were similar for participants in the smoking and sleep/PA groups. Among short sleepers (<6 hours/night at baseline), sleep quantity improved for those receiving sleep/PA messages compared to the smoking group. PA wasn't different between the two groups at follow-up.	None	None	Implications really related to smoking cessation.. but study provides evidence that text messaging intervention may be promising to improve sleep in individuals quitting smoking
Finlay S-J, Faulkner G. Physical activity promotion through the mass media: Inception, production, transmission and consumption. Preventive Medicine. 2005;40(2):121-30.	Finlay	2005	Non-empirical	Systematic review	N/A	Systematic review of PA and health media campagins - reviewed for their success in impacting message recall and behaviour change. Secondly, the studies were also assessed for the presence of a more sophisticated understanding of media process of inception, transmission and reception because previous reviews in this area have ignored the complex process of communication and socially constructed na…	Populations included adults and older adults	Adults and older adults	Both	Eight studies in addition to those reported in previous reviews (Marcus et al and Kahn et al) were included. Results showed recent studies support mass media interventions in influencing short-term campaign PA message recall and (to a lesser extent) changes in PA knowledge associated with this recall. This review found that although studies tended to provide a detailed list of what media products…	N/A	N/A	Mass media campaigns have potential to influence proxima outcomes and to a lesser extent distal outcomes. Reporting of mass media campaigns needs to be improved.
Gallagher KM, Updegraff JA. When 'fit' leads to fit, and when 'fit' leads to fat: How message framing and intrinsic vs. extrinsic exercise outcomes interact in promoting physical activity. Psychology & Health. 2011;26(7):819-34.	Gallagher and Updengraff	2011	Empirical	Between-groups	USA	Examined how the impact of gain- vs loss-framed messages depends on type of outcome emphasised. They predicted that gain-framed messages would 'fit' with intrinsic outcomes and loss-framed messages would 'fit' with extrinsic outcomes, but the effect of such fit on PA would depend on the participants' need for cognition. Sedentary young adults read exercise message with randomly assigned frame (ga…	N=176 Mean age 19 years Undergraduate students 81% female Not exercising regularly Ethnicity not reported	Adults	Content	Predicted interaction between frame, outcome and need for cognition was found (p=0.001) such that a 'fit' message promoted somehwat, but not significantly, greater exercise for those with high need for cognition, but a 'non-fit' message promoted significantly greater exercise for those with low need for cognition. Differences in PA were partially mediated by attitudes towards exercise.	Regulatory focus theory	None	Outcomes and motivations towards PA following exposure to PA promotion messages shapes how they will respond.
Gaston A, Gammage K. The effectiveness of a health‐based message on pregnant women’s intentions to exercise postpartum. Journal of Reproductive and Infant Psychology. 2011;29(2):162-9.	Gaston and Gammage	2011	Empirical	Randomised controlled trial	Canada	The present research used the Theory of Planned Behaviour (TPB) framework to examine whether information about the health benefits of postpartum exercise presented during pregnancy can serve as a meaningful source of exercise motivation. Pregnant women (n = 89) were randomly assigned into one of two conditions: experimental (read a brochure about the health benefits of postpartum exercise) and co…	N=989 Mean age 28.2 years Pregnant women (on average 30 weeks pregnant) 100% female 84-88% White 19.8-23.56 METs/week of PA	Pregnant women	Content	Independent group t-tests showed that compared to the control group, participants who received the persuasive message reported significantly more positive attitudes, stronger SN, PBC, and greater intention to exercise (all p’s < .05). Attitudes, SN, and PBC accounted for 51% of the variance in intention.	Theory of planned behaviour	None	This study demonstrates that exposure to information about the health benefits of exercise during the postpartum period grounded in the TPB can influence pregnant women’s exercise beliefs and intentions
Gaston A, Gammage K. Health versus appearance messages, self‐monitoring and pregnant women’s intentions to exercise postpartum. Journal of Reproductive and Infant Psychology. 2010;28(4):345-58.	Gaston and Gammage	2010	Empirical	Between-groups	Canada	This study compared the effectiveness of two types of messages (health versus appearance) and the moderating role of self- monitoring (SM) on attitudes, subjective norms, perceived behavioral control and intention to exercise after giving birth in two groups of pregnant women (low and high self-monitors)	N=218 Mean age 27.9 years Pregnant women (on average in week 29 of pregnancy) 100% female 81.7% White	Pregnant women	Content	MANOVA found no significant effect (all p’s>0.05) for message type, SM, or their interaction.	Theory of planned behaviour	None	Possible reasons include the fact that the two messages may have been too similar, reading any message about exercise may result in more positive beliefs related to exercise, or a lack of attention given to the brochure
Graham DJ, Graham JF. Improving media campaigns promoting physical activity: the underutilized role of gender. International Journal of Nonprofit and Voluntary Sector Marketing. 2008;13(3):205-13.	Graham & Graham	2008	Non-empirical	Non-systematic review	N/A	Drawing on aspects of consumer behaviour, psychology and public policy, this review presents a cross-disciplinary theoretical analysis of the literature	Non-systematic review provided information on message content and delivery in children and young people as well as in adults.	Children and young people and adults	Both	Media-based PA campaigns have been successful in increasing awareness, knowledge, and even motivation among the target population. However, such campaigns have failed to significantly impact behaviour change.	N/A	N/A	Messages should appeal to the unique preferences of each gender. Behaviour change brought about by messaging campaigns will require local-level partnerships and resources to provide opportunities for behaviours promoted in the health campaign messages.
Groshong L, Stanis SAW, Kaczynski AT, Hipp JA, Besenyi GM. Exploring Attitudes, Perceived Norms, and Personal Agency: Insights Into Theory-Based Messages to Encourage Park-Based Physical Activity in Low-Income Urban Neighborhoods. Journal of physical activity & health. 2017;14(2):108.	Groshong, Stanis, Kaczynski, Hipp & Besenyi	2017	Empirical	Qualitative	USA	This study aimed to gain insights about key attitudes, perceived norms, and personal agency that affect park use and park-based PA in low-income urban neighbourhoods to develop theory-based PA messages that aim to increase park-based PA. Six targeted focus groups (2 youth, 2 adult, and 2 parent) ranging in size from 3 to 9 participants took place.	N=41 Youth and adults from low income uran neighbourhoods Mean age not reported Gender not reported Activity level not reported Ethnicity not reported	Children and young people and adults	Content	Participant attitudes reflected the importance of parks for mental and physical health, with social interaction and solitude cited as key motivations. Of 10 themes regarding perceived norms, influential others reflected participants’ ethnic make-up but little consensus emerged among groups. Social and safety themes were cited as both facilitators and constraints, along with park offerings and set…	Integrated behavioural model	None	Information about attitudes, perceived norms, and personal agency can increase understanding of theoretically derived factors that influence park-based PA and health professionals create communication strategies to promote PA.
Harrison AL, Taylor NF, Frawley HC, Shields N. Women with gestational diabetes mellitus want clear and practical messages from credible sources about physical activity during pregnancy: a qualitative study. Journal of Physiotherapy. 2019;65(1):37-42.	Harrison	2019	Empirical	Qualitative	Australia	This study explored the attitudes of women diagnosed with gestational diabetes (GDM) towards PA during pregnancy and the perceived barriers to and enablers of PA during pregnancy in women with GDM using semi-structured interviews.	N=27 Mean age= 32 years 100% female 59% active pre-pregnancy	Pregnant women	Content	The process of communicating information about physical activity (messaging) was the main theme to emerge. Sub-themes included: wanting information about physical activity from credible sources; wanting clear, specific information about safe physical activity during a GDM pregnancy; receiving information at GDM diagnosis because this event triggered women’s desire to be more physically active; un…	None	None	Highlights importance of formative research in target group. To feel confident and safe about being physically active during pregnancy, women with GDM wanted clear, simple and GDMspecific messages from credible sources. Health professionals can support women with a GDM pregnancy with targeted physical activity messages.
Hatchell AC, Bassett-Gunter RL, Clarke M, Kimura S, Latimer-Cheung AE. Messages for Men: The Efficacy of EPPM-Based Messages Targeting Men's Physical Activity. Health Psychology. 2013;32(1):24-32.	Hatchell, Bassett-Gunter, Clarke, Kimura & Latimer-Cheung	2013	Empirical	Between-groups	Canada	Test of the efficacy of messages based upon the Extended Parallel Process Model (EPPM; Witte, 1992) to increase men’s physical activity intentions and behaviors. Men were randomly assigned to read high or low efficacy physical activity messages paired with high or no health risk information	N=353 Mean age 34.8 years Men 0% female Only men who had not met PA guidelines over past 2 months 86.1% White	Adults	Content	Overall, the messages had small sized effects. A completer analysis revealed that although men’s intentions to be active increased over the course of the study regardless of the messages they received, only men who received risk information significantly increased their physical activity. Men who received low efficacy and risk information were less likely to meet the physical activity guidelines …	Extended parallel process model	None	The use of health messages may be an effective strategy to encourage physical activity among men. Given the guiding framework of the EPPM and the preliminary findings of the current study, it is recommended that both risk information and efficacy information should be included in health-based physical activity messages. Risk information should be delivered with caution such that it is accompanied…
Hevel DJ, Amorose AJ, Lagally KM, Rinaldi-Miles A, Pierce S. Testing the effects of messaging on physical activity motivation in active and non-active adults. Psychology of Sport & Exercise. 2019;43:333-42.	Hevel	2019	Empirical	Randomised controlled trial	USA	This study investigated the effects of messaging on physical activity (PA) motivation, and whether the effectiveness of messages aimed to promote either affective benefits, physical health benefits, or a combination of benefits varied based on one’s current PA status. Adult participants (N = 188) completed an online survey assessing demographic information and current stage of change. They then v…	N=188 Mean age 46.07 years 70.6% female 90.6% White 65.3% considered themselves to be regularly active	Adults	Content	A 2 (activity status) x 2 (affective message) x 2 (physical health message) between-subjects ANOVA found that the effectiveness of the promotional messages on overall cognitive motivation (i.e., a combination of interest, intention, and likelihood of participating) varied based on the respondents’ PA status. Simple effects showed that messages promoting affective benefits led to greater scores fo…	None	None	Using specific messages to sell PA may help increase motivation. However, the type of message that effectively promotes PA appears to vary depending on the message receiver’s current PA.
Hill C, Abraham C, Wright DB. Can theory-based messages in combination with cognitive prompts promote exercise in classroom settings? Social Science & Medicine. 2007;65(5):1049-58.	Hill, Abraham, and Wright	2007	Empirical	Randomised controlled trial	UK	Evaluation of the effectiveness of a theory-based persuasive leaflet designed to encourage students to undertake at least one additional physical exercise session a week. The leaflet was written to target potentially modifiable cognitive antecedents of exercise specified by the Theory of Planned Behaviour. It was separately augmented with two cognitive change techniques, resulting in three interv…	N=503 Mean age 16.9 years Students in last 2 years of secondary school 51% female Activity level not reported 94% British	Children and young people	Both	all three-leaflet interventions significantly increased reported exercise, intention to exercise and related cognitions, compared to the control condition, but did not differ in their impact. Mediation analysis showed that intervention effects on exercise were partially mediated by intentions and perceived behavioural control	Theory of planned behaviour	None	These results suggest that intention change facilitates exercise change and that enhanced perceptions of behavioural control, attitude, and normative beliefs mediate intention change. (However, these cognitions did not fully account for the changes in exercise generated)
Hirschey R, Lipkus I, Jones L, Mantyh C, Sloane R, Demark-Wahnefried W. Message framing and physical activity promotion in colorectal cancer survivors.(Report). Oncology Nursing Forum. 2016;43(6):697.	Hirschey et al	2016	Empirical	Between-groups	USA	Testing effect of gain vs loss framing in mailed out brochures	N=148 Mean age 65 years 51% female Colorectal cancer survivors Achieving less than 150 minutes MVPA/week 63% White	Adults	Both	No differences between loss and gain framed groups; in both groups about 25% of group increased PA to guideline levels, those who increased hid higher baseline scores for subjective norms, perceived behavioiral control, and PA intentions	Theory of planned behaviour	None	Independent of framing, mailed brochures appear effective in promoting PA
Howle TC, Dimmock JA, Ntoumanis N, Chatzisarantis NLD, Sparks C, Jackson B. The Impact of Agentic and Communal Exercise Messages on Individuals' Exercise Class Attitudes, Self-Efficacy Beliefs, and Intention to Attend. Journal of sport & exercise psychology. 2017;39(6):397.	Howle et al	2017	Empirical	Between-groups	Australia	This study tested the effects of advertisements about a fictitious exercise class—derived using the theoretical constructs of agency and communion—on recipients’ perceptions about, and interest in, the class.	N=150 Mean age 44.7 years 52% female Participated in 2.36 bouts of strenuous-intensity activity per week Ethnicity not reported	Adults	Content	Participants who received a communal-oriented message reported significantly greater exercise task self-efficacy and more positive affective attitudes relative to those who received an agentic-oriented message. Communal (relative to agentic) messages were also indirectly responsible for greater intentions to attend the class, via more positive self-efficacy beliefs and affective attitudes.	Theoretical constructs of agency and communication	None	The results indicate that the primacy of communion over agency for message recipients may extend to exercise settings and may occur irrespective of whether participants are situationally oriented toward agency or communion.
Huberty JL, Buman MP, Leiferman JA, Bushar J, Hekler EB, Adams MA. Dose and timing of text messages for increasing physical activity among pregnant women: a randomized controlled trial. Translational Behavioral Medicine. 2017;7(2):212-23.	Huberty et al	2017	Empirical	Randomised controlled trial	USA	Text4baby is a free nation-wide mobile health information serice which delivers health-related text messages (SMS) to pregnant women. This study aimed to determine the effectiveness of PA specific SMS to improve PA in pregnant women (versus the standard Text4baby content which was not necessarily PA related) as well as the most effective dose and timing of the PA specific messages.	N=80 Mean age 31.2 years Pregnant women 100% female 86.3% Caucasian 5.26 MET hours/week of PA at baseline	Pregnant women	Delivery	There were no increases in PA regardless of frequency or time. Those that received six PA SMS/week had greater DECREASES in activity and greater increases in sedentary time.. ie 6 messages a week were detrimental.	Social cognitive theory	None	Too many messages may be detrimental
Huhman M, Kelly R, Edgar T. Social Marketing as a Framework for Youth Physical Activity Initiatives: a 10-Year Retrospective on the Legacy of CDC’s VERB Campaign. Current Obesity Reports. 2017;6(2):101-7.	Huhman	2017	Non-empirical	Non-systematic review	N/A	A 10 year review of how the VERB Campaign has informed more recent campaigns	VERB campaign is targeted at tweens	Children and young people	Both	Although VERB provided a well-documented model for how to use a social marketing framework to increase physical activity. for kids, the evidence shows that numerous program planners have aspired to follow the VERB approach, but they rarely have taken advantage of the full capabilities of social marketing principles to bring about behavior change.	None	Yes	Some interventionists might avoid a more comprehensive social marketing approach because they feel they do not have the resources to incorporate other components of the four Ps, but [the authors] believe that there are less expensive, creative ways to utilize social marketing to its fullest.
Huhman M, Potter LD, Wong FL, Banspach SW, Duke JC, Heitzler CD. Effects of a mass media campaign to increase physical activity mmong children: year-1 results of the VERB campaign.(Author Abstract). Pediatrics. 2005;116(2):487.	Huhman	2005	Empirical	Quasi-experimental	USA	Objective. To determine the effects of a mass media campaign on the levels of physical activity among children 9 to 13 years of age. A prospective, longitudinal, quasi-experimental design was used. A baseline survey was conducted in April to June 2002, before the launch of VERB advertising. The follow-up survey was repeated with the same cohort of children and parents in April to June 2003. Prope…	Random-digit-dialing methods were used to survey a nationally representative sample of n=3120 parent-child dyads	Children and young people	Both	After 1 year, 74% of children surveyed were aware of the VERB campaign. Levels of reported sessions of free-time physical activity increased for some subgroups of children 9 to 13 years of age	None	Yes	Mass media campaigns using marketing methods appear feasible and appear to raise awareness
Jaarsma EA, Haslett D, Smith B. Improving Communication of Information About Physical Activity Opportunities for People With Disabilities. Adapted Physical Activity Quarterly. 2019;36(2):185-201.	Jaarsma	2019	Empirical	Qualitative	UK	This study explored how access to PA related information could be improved for people with disabilities, their carers and PA-session facilitators.	The recruited sample consisted of 94 participants, of which 48 participants were attendees; 34 participants were carers (4 teachers, 1 sister, 12 mothers, 4 individual carers, 7 group carers, 5 fathers, and 1 uncle); and 12 participants were session facilitators (representing 12 different sport sessions). Among the attendees, 34 were males and 14 were females; the mean age was 38 years and the ag…	Disabilities	Both	Content: understanding the audience was revealed as a key them; appreciating the heterogenous nature of the target group 'people with disabilities' - vary in activity level and ability to engage in certain activities, as well as in motivations for taking part/what they want out of it. Delivery: The importance of circumstrance in relation to messengers. E.g., an established connection with a sport…	None	None	The use of formative research in specific populations to understand their message content and delivery preferences is very valuable.
Jarvis J, Gainforth H, Latimer-Cheung A. Investigating the effect of message framing on parents’ engagement with advertisements promoting child physical activity. International Review on Public and Nonprofit Marketing. 2014;11(2):115-27.	Jarvis, Gainforth & Latimer-Cheung, 2014	2014	Empirical	Within-subjects	Canada	This study examined parents’ evaluations of 4 differently framed publicly available children’s PA video ads, including gain vs loss framing.	N=84 mothers and N=99 fathres with at least one child aged 8-13 years Mean age 38.2 years 47.2% female Mean MVPA = 1878.3 min/week 79/9% "not a visible minority"	Children and young people	Content	Parents considered the loss-framed ad less believable than all other ads (p<0.001). The gain-framed ad was considered more believable than the neutral-framed ad (p<0.01). Additionally, participants’ attitudes towards the gain- and neutral-framed ads were more favourable compared to the loss- and mixed-framed advertisements (p<0.001)	None	None	These findings suggest that parents consider gain- and neutral-framed messages more engaging than loss- and mixed-framed messages. Whether these perceptions translate into changes in parents’ perceptions and behaviours related to supporting their children’s PA remains to be determined.
Johnston C, Davis WE. Motivating exercise through social media: Is a picture always worth a thousand words? Psychology of Sport & Exercise. 2019;41:119-26.	Johnston	2019	Empirical	Within-subjects	USA	Using a 2x2 design, participants viewed a series of 40 actual social media posts across four conditions (individual posts with images, corporate posts with images, indiviual posts without images, corporate posts without images) in a randomised order and rated the extent to which they felt each social media post motivated them to exercise, would motivate others to exercise, and was posted for extr…	N=229 56.7% female mean age 25.31 years (range 21-63) 65.1% Caucasian, 18.3% Asian/Pacific islander, 6.1% Hispanic, 5.7% Black, 4.8% other. Physical activity levels nor reported	Adults	Both	Social media posts made by individuals that had images were more motivating than posts with images made by corporations. However, corporate posts that did not have images were more motivating than posts without images by individuals.	Self-determination theory	None	Seems beneficial to include images in social media posts promoting PA.
Jones LW, Sinclair RC, Courneya KS. The Effects of Source Credibility and Message Framing on Exercise Intentions, Behaviors, and Attitudes: An Integration of the Elaboration Likelihood Model and Prospect Theory1. Journal of Applied Social Psychology. 2003;33(1):179-96.	Jones, Sinclair & Courneya	2003	Empirical	Between-groups	Canada	This study examined the influence of source credibility and message framing on promoting physical exercise in university students. Participants were randomly assigned to reading a positively or negatively framed communication that was attributed to either a credible or a noncredible source	N=192 Mean age 19.8 years 73% female Ethnicity not reported Activity levels not reported	Adult	Both	Participants receiving a positively framed communication from a credible source elaborated more and reported more positive exercise intentions and behaviors than participants in the other conditions	Prospect theory	None	The results of the present investigation indicate that it might be beneficial for health professionals to provide exercise-related information stressing the benefits of participating in exercise, rather than the traditional fear appeals, to motivate clients to engage in regular physical exercise
Kang Y, O'Donnell MB, Strecher VJ, Falk EB. Dispositional Mindfulness Predicts Adaptive Affective Responses to Health Messages and Increased Exercise Motivation.(Report)(Author abstract). Mindfulness. 2017;8(2):387.	Kang, O'Donnell, Stretcher & Falk	2017	Empirical	Pre-post	USA	At baseline, participants’ dispositional mindfulness and exercise outcomes were assessed, including self-reported exercise motivation and physical activity. A week later, all participants were presented with potentially threatening and self-relevant health messages encouraging physical activity and discouraging sedentary lifestyle, and their subsequent affective response and exercise motivation w…	N=67 Mean age 33.4 years 61% female 65% White Only participants who had completed less than 195 minutes of exercise in last 7 days	Adults	Content	Higher dispositional mindfulness predicted greater increases in exercise motivation 1 month after the intervention.Importantly, this effect was fully mediated by lower negative affect and shame specifically, in response to potentially threatening health messages among highly mindful individuals. Baseline mindfulness was also associated with increased self-reported vigorous activity, but not with …	None	None	These findings suggest potential benefits of considering mindfulness as an active individual difference variable in theories of affective processing and health communication. The present findings also suggest that shame-inducing messages can elicit defensive reactivity and negative health outcomes.
Kinnafick FE, Thogersen - Ntoumani C, Duda JL. The effect of need supportive text messages on motivation and physical activity behaviour. 2016;39(4).	Kinnafick, Thogersen-Ntoumani & Duda	2016	Empirical	Randomised controlled trial	UK	Comparison of need supportive messages to neutral messages delivered by text message. 2 messages per week for 10 weeks.	N=65 Mean age 25.8 years 93% female Insufficiently active Ethnicity not reported	Adults	Content	A analyses of measures taken at baseline, mid and post intervention revealed increased levels of perceived autonomy support and psychological need satisfaction in the intervention group post intervention. Both groups reported increases in intrinsic motivation from pre to post intervention. Moderate intensity physical activity was greater in the intervention than the control group at 4-month post …	Self-determination theory	None	Consider needs of target group in message design
Knox ECL, Webb OJ, Esliger DW, Biddle SJH, Sherar LB. Using threshold messages to promote physical activity: implications for public perceptions of health effects. The European Journal of Public Health. 2014;24(2):195-9.	Knox, Webb, Eslige, Biddle & Sherar	2014	Empirical	Between-groups	UK	Comparison of threshold messages for PA. Compared 150MVPA as threshold, 150MVPA as minimum, generic message and no message in structured interviews to assess perceptions of health benefits of PA after the message. Delivered face to face.	N=1100 Adults in a UK town centre 28% aged >65 50% female 37% reported being in maintenance stage of TTM	Adults and older adults	Content	The 4 groups were asked perceptions of 10, 70, 130, 150, 170, 230 amd 290 minutes of PA. All 3 message groups had better perceptions than the no message group for durations over 150min. The threshold group perceived lower benefits than the generic group at durations under 150 min.	Goal theory	None	150 min thresholds may not be improving perceived benefits of modest durations of PA
Kozak AT, Nguyen C, Yanos BR, Fought A. Persuading Students to Exercise: What Is the Best Way to Frame Messages for Normal-Weight Versus Overweight/Obese University Students? Journal of American College Health. 2013;61(5):264-73.	Kozak, Nguyen, Yanos & Fought	2013	Empirical	Between-groups	USA	A short-term (2 weeks) randomised trial to examine the best way (gain or loss framed) to frame messages to improve exercise behaviours in normal versus overweight/obese university students. Four group design with groups allocated by BMI status and message framing: NW/L, NW/G, OO/L, OOG. participants were shown messages, given an exercise instruction session and provided with recommendations on ca…	N=64 University students Median age 21 years 83% female	Adults	Content	OO/G sig increased fitness centre use, time spent doing cardiorespiratory fitness and number of strength training exercises pre-post. NW/G and NW/L increased number of strength training exercise pre-post.	Prospect theory	None	Further research required on message framing to support prospect theory. But gain framed messages appear to show promise (in the short-term in predominantly female overweight University students
Lankford T, Wallace J, Brown D, Soares J, Epping J, Fridinger F. Analysis of Physical Activity Mass Media Campaign Design. J Phys Act Health. 2014;11(6):1065-9.	Lankford et al	2014	Non-empirical	Non-systematic review	N/A	Secondary analysis of a previous CPSTF review on stand-alone mass media campaigns to examine use of 6 campaign building principles (formative research, audience segmentation, theory-based, message design, channel placement, process evaluation) to assess impact on campaign outcomes. Study also looked at awareness levels and chanels (e.g., newspapers, TV, radio etc) used to reach audiences.	Adults (11 campaigns); children and adolescents (2 campaigns); older adults (1 campaign) included in review	All	Both	Of 14 campaigns, 5 used 5 or more of the principles and 9 used 4 or less of the principles. 11 campaigns included data that allowed comparisons - campaigns that used 5 or more of the principles were associated with greater increases in PA. Awareness levels of campaigns ranged from 32% to 75% (median of 51%). Campaigns that were successful (in 5 or more principle) category ranged from use of 2-7 c…	N/A	N/A	Mass media campaigns should adhere to major principles of effective campaign design
Latimer AE, Brawley L, Bassett R. A systematic review of three approaches for constructing physical activity messages: What messages work and what improvements are needed? Int J Behav Nutr Phys Act2010.	Latimer, Brawley & Bassett	2010	Non-empirical	Systematic review	N/A	A systematic review examining effectiveness of different approaches for constructing PA messages. Specifically, this review looked at message tailoring (to stage of change), framing, and targeting to self-efficacy. The review looked at distal (behaviour) and intermediate (attitudes and intentions) outcomes.	Includes healthy adults aged 18-65	Adults	Content	22 studies were included in this review. 12 examined the use of customisation to transtheoretical model stages of change, and found that customised messages resulted in significantly greater behaviour change than control. Framing effects (gain- vs loss-) were found on both PA and intentions, and authors make cautious recommendations for the use of gain- framed messages over loss-framed. There wer…	N/A	N/A	Construction of message should utilise message tailoring, message framing and message targeting where possible (although recommendations are cautious). The use of a credible source may lead to greater effect. Exposure to multiple messages may lead to greater effects. Additional research suggested to address lack of research on message content.
Latimer AE, Rench TA, Rivers SE, Katulak NA, Materese SA, Cadmus L, et al. Promoting participation in physical activity using framed messages: An application of prospect theory. British Journal of Health Psychology. 2008;13(4):659-81.	Latimer, Rench et al	2008	Empirical	Between-groups	Canada	Randomised trial (3 groups) comparing the effects of gain, loss or mixed framed messages in sedentary adults on PA and social cognitive variables, over a 9 week period with multiple message exposures. The study also looked to examine the role of social cognitive variables as mediators in the process of increasing PA.	N=322 Mean age 47.4 years 87% female Inactive	Adults	Content	At week 9 participants in the gain-framed condition reported greater PA compared to loss- and mixed-framed groups. Participants who received gain-framed messages had greater self-efficacy and intentions at Week 2. The effects of messaging frame at week 9 on MVPA was not mediated by self efficacy and intentions at week2.	Social cognitive theory	None	Mixed-framed or loss-framed messages should be revamped to emphasise gain-framed information. Further consideration into mediating and moderating variables to explain framing effects.
Latimer AE, Rivers SE, Rench TA, Katulak NA, Hicks A, Hodorowski JK, et al. A field experiment testing the utility of regulatory fit messages for promoting physical activity. Journal of Experimental Social Psychology. 2008;44(3):826-32.	Latimer, Rivers et al	2008	Empirical	Between-groups	Canada	A field experiment conducted over 2 weeks, with participants randomly assigned to received promotion focused or prevention focused messages encouraging PA. Messages were tailored according to regulatory focus.	N=118 Mean age 47.3 years Sex not reported Inactive 66.5% White	Adults	Content	Tailored messages that fit individuals' regulatory focus led to greater PA participation and most positive feelings than non-fit. These results were significant from promoters, with non-significant trends evident for preventers. Effects are mediated by retrospective feelings about PA.	Regulatory focus theory	None	Postive retrospective feelings are important factor in changing behaviour via messaging. Messages encouraging PA should take into account regulatory focus and be tailored accordingly
Latimer-Cheung AE, Rhodes R, Kho ME, Tomasone, Jr., Gainforth HL, Kowalski K, et al. Evidence-informed recommendations for constructing and disseminating messages supplementing the new Canadian Physical Activity Guidelines. BMC Public Health. 2013;13.	Latimer-Cheung et al	2013	Non-empirical	Non-systematic review	N/A	Using a case-study format, this review provides evidence-based recommendations for constructing and disseminating messages supplementing updated Canadian PA guidelines. This paper draws on evidence from reviews by Brawley & Latimer, 2007 (Brawley & Latimer, 2007) and Latimer 2010 (Latimer et al., 2010). The authors provide recommendations for general messaging of the updated guidelines, as well a…	Provides evidence informed guidance for messages in children and young people, adults and older adults.	All	Both	Findings from included studies were synthesised and recommendations for each age group were generated.	N/A	N/A	Children (5-12): create “how much” messages detailing PA recommendations + motivational messages highlighting the fun, cool and social nature of PA. Messages should be disseminated through teachers, parents and through mass media. Youth (12-17): create “how much” messages + motivational messages highlighting emotional, developmental, physical and academic benefits of PA, and which allow autonomy …
Leahy J, Shugrue M, Daigle J, Daniel H. Local and Visitor Physical Activity through Media Messages: A Specialized Benefits-Based Manageent Application at Acadia National Park. Journal of park and recreation administration. 2009;27(3):59-77.	Leahy, Shugrue, Daigle and Daniel	2009	Empirical	Pre-post	USA	This study examined the effects of a mass media campaign aimed at increasing awareness and participation in trails within a National Park on visitor-based market segments based on perceived benefits.	N=131 pre and N=213 post Visitors of a National Park Age range 18-78 with approximately half between ages 40 and 59 54% female Activity level not reported 99% non-Hispanic White	Adults and older adults	Content	Perceived benefits (of visiting a park) led to creation of 4 different market segments (Fitness Isolates,Trail Moderates, Casual Social Groups, and Trail Enthusiasts) which differed in sociodemographic characteristic, constraints to being physically active, appeal of being active and also in response to the media campaign.	None	Yes	Benefits-based market segmentation might provide additional information over and above traditional segmentation by sociodemographic variables
Leavy JE, Bull FC, Rosenberg M, Bauman A. Physical activity mass media campaigns and their evaluation: a systematic review of the literature 2003-2010. Health Educ Res. 2011;26(6):1060-85.	Leavy	2011	Non-empirical	Systematic review	N/A	A systematic review of PA mass media campaigns (n=18) from 2003-2010. Review examined evaluation designs, theory used, formative evaluation, campaign effects and outcomes.	Multiple covered in review of adult and older adults, parents of young children	All	Both	7/18 interventions reported a significant increase in PA behaviour. More proximal outcomes (e.g., intention) were less consistently assessed and little evidence of effects.	N/A	N/A	Importance of conducting formative research. Use of a cohort design with multiple data collection points. Campaigns should be of "sufficient" duration. Use validated measures for evaluation. Allocate sufficient evaluation resources.
Leavy JE, Rosenberg M, Bauman AE, Bull FC, Giles-Corti B, Shilton T, et al. Effects of Find Thirty every day(R): cross-sectional findings from a Western Australian population-wide mass media campaign, 2008-2010. Health Educ Behav. 2013;40(4):480-92.	Leavy	2013	Empirical	Pre-post	Australia	This article reports on population-level effects of the find thirty every day campaign from 2008-2010. They evaluated the campaign by conducting pre- and posttest serial cross-sectioanl surveys.	Overall N=3006 Baseline (n = 972, 49.3% female, 38% 35-45 years, 40.1% insufficiently active) first follow-up (n = 938, 49% female, 39.9% 35-45 years, 34.9% insufficiently active) second follow-up (n = 937, 49.6% female, 39% 35-45 years, 34.9% insufficiently active).	Adults	Both	The find 30 every day campaign resulted in increased awareness, intention, walking, VPA and total PA level in priority target groups.	Social cognitive theory	Yes	Mass media campaigns can be effective
Leavy JE, Rosenberg M, Bull FC, Bauman AE. Who do we reach? Campaign evaluation of Find Thirty every day(R) using awareness profiles in a Western Australian cohort. J Health Commun. 2014;19(7):853-69.	Leavy	2014	Empirical	Pre-post	Australia	Study tracking campaign awareness over time during the Find Thirty Every day mass media campaign using periodic telephone interviews	N=405 completed all T1-T4 interviews Aged 20-54 years, majority (41.2% in 45-54 group) 51.4% female 37.5% insufficiently active Ethnicity not reported	Adults	Both	Almost one third (30.4%) were ‘‘never aware’’ of the campaign. More than one third recalled the campaign at one or more time points—‘‘early aware.’’ Ten percent became aware at Time 2 and stayed aware of the campaign across the remaining time.	Social cognitive theory	Yes	Mass media campaigns can be effective
Leavy JE, Bauman AE, Rosenberg M, Bull FC. Examining the Communication Effects of Health Campaigns. SAGE Open. 2014;4(2):215824401453355.	Leavy	2014	Empirical	Pre-post	Australia	Aims of this study were to examine the relationship between campaign awareness and four socio-cognitive variables on changes in PA levels among a cohort of adults exposed to the PA campaign (Find 30 every day	The final cohort consisted of n = 566 participants with complete data at T1, T2, and T3, and an overall retention rate of 68% (51.4% female, age 20-54)	Adults	Both	There was a significant association between campaign awareness and higher outcome expectations. The likelihood of higher outcome expectations and higher decisional balance was significantly greater in people who maintained campaign awareness compared with people who had no/relapsed campaign awareness. Those with higher compared with lower outcome expectation, self-efficacy, social support, and de…	Social cognitive theory	Yes	Reinforces the importance of target audience refinement in PA mass media campaigns
Leone LA, Campbell MK, Allicock M, Pignone M. Colorectal Cancer Screening and Physical Activity Promotion Among Obese Women: An Online Evaluation of Targeted Messages. Journal of Health Communication. 2012;17(10):1-17.	Leone, Campbell, Allicock and Pignone	2012	Empirical	Randomised controlled trial	USA	A randomised controlled experimental study comparing targeted messages with control to promote PA and colorecetal cancer screening in obese vs nonobese women.	N=181 Mean age 56 years 88 obese and 93 non-obese 100% female	Adults	Content	Exercise intentions increased more among inactive obese women than those in the control group, and inactive nonobese women. No differences in other outcomes between groups for either weight group	Health belief model	None	It may be important to tailor messages by activity status and/or barriers
Letts L, Martin Ginis KA, Faulkner G, Colquhoun H, Levac D, Gorczynski P. Preferred Methods and Messengers for Delivering Physical Activity Information to People With Spinal Cord Injury: A Focus Group Study. Rehabilitation Psychology. 2011;56(2):128-37.	Letts et al	2011	Empirical	Qualitative	USA	This study aimed to examine perceptions of community dwelling people with spinal cord injury about preferred messengers and methods for obtaining PA information.	N=16 Community dwelling individuals with spinal cord injury Mean age = 52.4 years 22.5% female 68.8% reported taking part in regular leisure time PA for the past 6 months, 37% reported decreases in PA since injury Ethnicity not reported	Adults and older adults	Delivery	Preferred media for obtaining PA info were passive sources (internet, DVD, newsletters). Preferred messengers were peers and health service providers.	None	None	People may be receptive to different messages, from different channels at different times
Li K, Sheung-Tak C, Fung HH. Effects of Message Framing on Self-Report and Accelerometer-Assessed Physical Activity Across Age and Gender Groups. Journal of Sport & Exercise Psychology. 2014;36(1):40-51.	Li 2014	2014	Empirical	Between-groups	China	Study examined message framing effects (gain versus loss) and whether age and gender moderate the effects. Participants were randomly assigned to read gain or loss framed messages in promotion pamphlets and then wore accelerometers for 14 days	N=111 younger adults (mean age 22 years) N=100 older adults (mean age 71.6 years) 68% female All participate in less than 150 mins MVPA/week	Adults and older adults	Content	Gain-framed messages found to be more effective than loss-framed messages in promoting PA particully among older adults, and mainly driven by older men. No framing effect found for younger adults	Prospect theory	None	Message framing may only be effective in the older age groups, but may not be important in younger adults
Li K, Lorna N, Sheung-Tak C, Helene HF, Li K-K, Ng L, et al. Reverse Message-Framing Effects on Accelerometer-Assessed Physical Activity Among Older Outpatients With Type 2 Diabetes. Journal of Sport & Exercise Psychology. 2017;39(3):222-7.	Li et al	2017	Empirical	Between-groups	China	Study examined message framing effects (gain versus loss) in older adults with T2D, and to examine whether reverse message framing effects were evident (i.e., loss framed messages more effective as PA considered risky behaviour). Participants were randomly assigned to read gain or loss framed messages in promotion pamphlets and then wore accelerometers for 14 days	N=220 Mean age 71.4 years 52% female Less than 150 mins ov MVPA/week	Older adults	Content	Participants who read gain-framed messages engaged in more PA over next 14 days than loss framed message	Prospect theory and regulatory theory	None	Gain or loss framed messaging may be dependent on perceived riskiness of behaviour (i.e., some populations for settings for PA). Message framing effects in older adults are not universal, if PA considered risky
Lithopoulos A, Bassett-Gunter RL, Martin Ginis KA, Latimer-Cheung AE. The Effects of Gain- versus Loss-Framed Messages Following Health Risk Information on Physical Activity in Individuals With Multiple Sclerosis. Journal of Health Communication. 2017;22(6):523-31.	Lithopoulos, Bassett-Gunter, Ginis & Latimer-Cheung	2017	Empirical	Between-groups	Canada	Online study examined effects of gain versus loss framed messages following health risk information on PA I individuals with MS. Participants were randomised to receive risk information not, then received gain or loss framed PA messages (2 x 2 factorial design).	N=121 Community dwelling individuals with MS between ages of 18 and 64 Not meeting PA guidelines	Adults	Content	Main effects for time, risk and response efficacy and threat but no interaction by condition. No main or interaction effects for intention, task efficacy or avoidance.	Extended parallel process model	None	Messaging for people with MS can be effective, but unclear as to whether framing or providing risk information is important. Evidence suggesting intention not appropriate outcome to include. Worthwhile to include both subjective and objective PA measures.
Marcus B, Owen N, Forsyth L, Cavill N, Fridinger F. Physical activity interventions using mass media, print media, and information technology. American Journal of Preventive Medicine. 1998;15(4):362-78.	Marcus	1998	Non-empirical	Non-systematic review	N/A	Focussed on mass media studies only. Review of 28 studies of media based interventions (7 mass media; 21 though health care, workplace or community) intended to influence increase in PA.	Included multiple studies involving different populations (adolescents, adults and older adults)	All	Both	Recall of main messages tends to be high (approx. 70%). Little evidence of increased knowledge of PA benefits. Consecutive campaigns have little additional impact on knowledge or intention.	N/A	N/A	Greater impact on public health may required the application of strategies used in smaller scae studies to larger scale campaigns such as enhanced support. Messaging should take into account diffeent sub-groups of the population linked with underserved populations (SES, ethnicity)
Marmo J. Applying Social Cognitive Theory to Develop Targeted Messages: College Students and Physical Activity. Western Journal of Communication. 2013;77(4):444-65.	Marmo	2013	Empirical	Qualitative	USA	This study used focus groups to explore which messages resonated with college students to promote PA behaviour.	N=56 University students Mean age 23.6 years 57% female N=1 reported engaging in 0 days of PA/week, N=11 reported 1-2 days per week, N=21 reported 3-4 days per week, N=22 reported 5 to 6 days per week, N=1 reported 7 days per week. 71% Caucasian	Adults	Both	Messages delivered from friends, family members and significant others were deemed important by study participants. Messages which resonated most and which were most memorable were those incorporating components of social cognitive theory such as self-efficacy.	Social cognitive theory	None	University students value informal message providers. Basing messages on psychological theory is promising.
Marshall AL, Owen N, Bauman AE. Mediated approaches for influencing physical activity: update of the evidence on mass media, print, telephone and website delivery of interventions. Journal of Science and Medicine in Sport. 2004;7(1):74-80.	Marshall	2004	Non-empirical	Non-systematic review	N/A	Updated review of Marcus 1998, which examined 58 new papers - 20 on mass media campaigns, these were national, state-based or those in regional communties and cities. Most evaluated using repeat cross sectional	Included multiple studies involving different populations (adolescents, adults and older adults)	All	Both	Significant increases in slogan and message recall. Limited impact on behaviour.	N/A	N/A	Mass media campaigns should focus on regional areas. Supplementing mass media campaigns with other strategies (community events etc) appears to produce greater impact
Martinez JL, Duncan LR, Rivers SE, Latimer AE, Salovey P. Examining the use of message tailoring to promote physical activity among medically underserved adults. Journal of Health Psychology. 2013;18(4):470-6.	Martinez, Duncan, Rivers, Latimer & Salovey	2013	Empirical	Between-groups	USA	This study examined the effect of tailoring messages to an individuals regulatory focus (focus on prevention or promotion) increased exercise intentions and behaviour in a medically underserved sample. Adult English as a second language students (n=58) were randomly assigned (at class level) to receive either promotion or prevention messages in classroom lessons and take-home assignments. Message…	N=58 Mean age 35.45 years Individuals participating in an English as a second language course 47% female Primarily hispanic	Adults	Content	Students who received promotion messages reported greater intentions at follow-up but there was no effect on behaviour. There was no interaction effects by participants baseline regulatory focus.	Regulatory focus theory	None	Considering an individual's regulatory focus may not be necessary. Message type may be a more important indiciator of increased intentions to exercise.
McCall LA, Ginis KAM. The Effects of Message Framing on Exercise Adherence and Health Beliefs Among Patients in a Cardiac Rehabilitation Program. Journal of Applied Biobehavioral Research. 2004;9(2):122-35.	McCall & Ginis	2004	Empirical	Randomised controlled trial	Canada	This study examines the effects of randomising individuals to receiving materials containing gain, loss or no messages on exercise adherence among patients entering a cardiac rehabilitation programme over a 3 month period.	N=60 Mean age 63 years Recruited from a hospital out-patient cardiac exercise program 10% female Ethnicity not reported Activity levels not reported	Adults and older adults	Content	Individuals in the gain framed group attended more exercise sessions compared to the control (significant difference) and loss-framed (non significant but in expected direction). More exercise sessions attended in month 1 than 2 or 3 health belief cognitions did not mediate effects	Health belief model	None	The effects of message framing on exercise adherence and health beliefs among patients in a cardiac rehabilitation program
McCoy P, Leggett S, Bhuiyan A, Brown D, Frye P, Williams B. Text Messaging: An Intervention to Increase Physical Activity among African American Participants in a Faith-Based, Competitive Weight Loss Program. Int J Environ Res Public Health. 2017;14(4).	McCoy et al	2017	Empirical	Quasi-experimental	USA	A quasiexperimental study set in churches, to examine if user preferenced text messaging on physical activity habits over a 3 month period. Formative research was conducted to gain views on frequency ofdelivery, optimal day/times	N=82 Mean age 52.7 years 90% and 83% female in intervention and control groups, respectively Overweight and obese 100% African American	Adults	Delivery	Intervention group increased % of short bouts of PA (less than30m, from 4-12%) but decreased % taking part in longer bout (30m to 2hrs, 96-88%). Control group remained constant in % of participation in both short and long bouts of PA. In intervention group, most people agreed the texts had increased knowledge, and helped towards goal (weight loss) and increase their PA	Health belief model	None	Optimal frequency of message suggested, are these generalisable to other groups?
Mendez RDR, Rodrigues RCM, Spana TM, Cornélio ME, Gallani MCBJ, Pérez-Nebra AR. Validation of persuasive messages for the promotion of physical activity among people with coronary heart disease. Revista Latino-Americana de Enfermagem. 2012;20(6):1015-23.	Mendez et al	2012	Empirical	Qualitative	Brazil	A study examining the content validity of persuasive messages for promoting walking among patients with coronary heart disease, which were designed to strengthen or change attitudes to walking and were based on behavioural beliefs (attitudes). Messages were rated on clarity, relevancy, persuasion (by judges) and then importance (by patients).	N=5 judges with expertise in the area and N=10 patients with coronary heart disease in outpatient treatment Age not reported Gender not reported Activity level not reported Ethnicity not reported	Adults and Older adults	Content	9 messages were created emphasising positive content (gain framed) and one emphasising negative reinforcement. No clear results were provided as to how many were 'validated' as such. The ‘experts’ ranked the following messages highest in terms of persuasiveness: “Walk. Live longer and better!”, “Keep your heart active. Walk!”, and “Walk. The best person for taking care of your health is you.” Whe…	Elaboration likelihood model	None	Messages that appealed to fear were not rated highly and should not be used. Expert judges did not appear to have the same opinions as the patients themselves. Based on rankings, patients with CHD seem to value messages that provide information on how much PA and what kind of PA they should do, and which promoted autonomy.
Michalovic E, Hall S, Duncan LR, Bassett-Gunter R, Sweet SN. Understanding the Effects of Message Framing on Physical Activity Action Planning: the Role of Risk Perception and Elaboration. International journal of behavioral medicine. 2018;25(6):626-36.	Michalovic	2018	Empirical	Pre-post	Canada	This study aimed to determine the effects of action planning, risk perception and message elaboration on the creation and quality of PA plans.	N=180 Mean age 29.7 years 44% female 75% White Total weekly MVPA 41-44 minutes	Adults	Content	Emotional risk perception moderated the message framing-action plan creation relationship. Individuals with increased emotional risk perception, as opposed to increased plan creation risk perception, were more likely to create an action plan when given a gain-framed message, as opposed to a loss-framed message. The moderated mediation model was not significant, but message elaboration predicted a…	None	None	Gain-framed messages may be more effective than loss-framed messages at promoting action plan creation in individuals with greater emotional risk perception. One’s elaboration of an action planning message may increase their likelihood of creating a physical activity action plan.
Miyachi M, Tripette J, Kawakami R, Murakami H. "+10 min of Physical Activity per Day": Japan Is Looking for Efficient but Feasible Recommendations for Its Population. J Nutr Sci Vitaminol. 2015;61:S7-S9.	Miyachi, Tripette, Kawakami & Murakami	2015	Empirical	Cross-sectional	Japan	Describes the new message to be disseminated to the Japanese population and reasoning behind it. The main message disseminated to the Japanese population is "+10" meaning an additional 10 min of PA per day.	Japanese adult population	Adults	Content	Systematic review estimated that if 100% of Japanese population were able to take the minimal recommendation of +10, this would lead to a 3.2% reduction of the incidence of NCD and mortality (2% reduction if only 60% add 10 mins). Survey showed over 60% of Japanese population were inclined to add an additional 10 minutes of PA per day.	None	None	Messages aiming to make very small increases in PA should be considered for a population approach
Murtagh EM, Archibald K, Doherty A, Mutrie N, Breslin G, Lambe B, et al. 150 minutes per week or 30 minutes on 5 days? The effect of brief advice about physical activity recommendations on moderate-to-vigorous activity of inactive adults. In: Limerick Uo, editor. 2014.	Murtagh et al	2014	Empirical	Between-groups	Ireland	Intervention compring amount, pattern and instensity of PA undertaken by participants following brief advice based on either a daily or weekly guideline alongside an explanation of long-term health benefits of participating in regular PA. No control group.	N=62 Mean age 39 years 82% female Staff and students from 4 higher education institutions. 100% unaware of and not achieving current PA guidelines (<600 MET-min/week as determined by IPAQ) Ethnicity not reported	Adults	Content	No intergroup differences in MVPA completed. 150 min message group completed 61 additional minutes/week and 30x5 group completed additional 59 minutes.	None	None	Based on this study, PA should be improved regardless of whether a daily or weekly message is used.
Nicholson L. Development of key themes for physical activity promotion for the early years, children and young people. 2012.	Nicholson (a)	2012	Empirical	Qualitative	UK	This study aimed to explore what motivated different populations to be regularly active in order to identify how to best communicate the PA guidelines within the UK in a way that resonates with the public.	N=111 Parents and carers of children aged <5 and primary school aged children, and young people of secondary school age. 71% female Activity level not reported Ethnicity not reported	Under 5's and Children & Young People	Both	Guidelines were broader than participants’' understanding of PA - Conceptual gap emerged between portrayal of guidelines of PA as involving both structures activities and informal/everyday ones - Public attach more 'credibility' to structured PA - Novel info was deemed more appealing and memorable - Benefits of PA emerged as more engaging and relevant than other aspects - Participants motivated b…	None	None	Young people might benefit from “what kind” and “how much” information in messages due to misconceptions around what ‘counts’ as PA. Messages to this population should include novel information and highlight benefits of PA, particularly social and mental health benefits. Messages should be tailored to age and stage of change. “How to” information highlighting small ways you can increase PA levels…
Nicholson L. Development of key themes for physical activity promotion for adults - Summary report. 2012.	Nicholson (b)	2012	Empirical	Qualitative	UK	This study aimed to explore what motivated different populations to be regularly active in order to identify how to best communicate the PA guidelines within the UK in a way that resonates with the public. Fifteen focus groups and two individual interviews were conducted in urban and rural locations across six different Scottish health boards.	Total N not reported Gender not reported Activity levels not reported Participants were weighted towards the C2DE socio-economic groups and the 'contemplation to action' stages of the Transtheoretical Model. 10 groups were organised by age, with an urban and rural group conducted in each of the following age groups: 19-25, 26-45, 46-64, 65-74, and 75+. 2 further groups involved Black and Minority…	Adults and older adults	Both	Guidelines were broader than understanding of PA - conceptual gap emerged between portrayal of guidelines of PA as involving both structures activities and informal/everyday ones - Public attach more 'credibility' to structured PA- Novel info was deemed more appealing and memorable - Benefits of PA emerged as more engaging and relevant than other aspects - Participants motivated by potential soci…	Transtheoretical model	None	Adults and older adults might benefit from “what kind” and “how much” information in messages due to misconceptions around what ‘counts’ as PA. “How to” information highlighting small ways you can increase PA levels seem promising in adults and older adults. PA messages must be tailored to make them more meaningful. Messages should be delivered to older adults through HCPs. Messages to adults cou…
Notthoff N, Carstensen LL. Positive Messaging Promotes Walking in Older Adults. Psychology and Aging. 2014;29(2):329-41.	Notthoff & Cartensen	2014	Empirical	Between-groups	Germany	Two studies in this paper. Study 1: compared effects of positive, negative and neutral messages to encourage walking. Study 2: compared within person change in walking in response to positively- or negatively- framed messages over a 28 day period.	Study 1: younger adults (aged 18-32, n=65) and older adults (aged 60-89, n=61). Study 2: Older adults (n=66)	Adults and older adults	Content	Study 1: Older adults who were informed about benefits walked more than those who were informed about the negative consequences of failing to walk (t(58) = 2.29, p = .03). Younger adults weren't affected by framing. Study 2: positively framed messages more effectively promoted walking than negatively-framed messages (MPositive = 6,883.41, SE = 435.07, MNegative = 5,705.69, SE = 378.37, t(56) = −2…	Socioemotional selectivity theory	None	Older adults respond better to positively framed messages
Notthoff N, Klomp P, Doerwald F, Scheibe S. Positive messages enhance older adults’ motivation and recognition memory for physical activity programmes. Social, Behavioural and Health Perspectives. 2016;13(3):251-7.	Notthoff, Klomp, Doerwald & Scheibe	2016	Empirical	Between-groups	Germany	This study examined motivation and memory as the supposed mechanisms underlying the greater effectiveness of positively framed compared to negatively framed messages for promoting activity. Older adults (N = 53, age 60–87 years) were introduced to six physical activity programmes that were randomly paired with either positively framed or negatively framed messages. Participants indicated how moti…	N=53 Mean age 72.6 years Older residents in a small dutch city 53% female PA level not reported Ethnicity not reported	Older adults	Content	Respondents felt more motivated to participate in physical activity programmes paired with positively framed messages than in those with negatively framed ones. They also had better recognition memory for positively framed than negatively framed messages, and misremembered negatively framed messages to be positively framed.	Socioemotional selectivity theory	None	Older adults more motivated by and remember positive framed messages more than negative (need to compare with younger)
Rhee Y, Nyquist H, Garden-Robinson J, Brunt A. Promoting Healthy Eating and Exercise through Online Messages. Journal of the American Dietetic Association. 2009;109(9):A53.	Rhee	2011	Empirical	Pre-post	USA	The effectiveness of online messages to change dietary intake and level of physical activity was assessed. Thirty-six volunteers completed a 26-item pre- and post-intervention online survey and received a total of 36 email messages about MyPyramid, food labels, healthier lifestyles, and physical activity (i.e., Getting the recommended amount of moderate physical activity)	N=36 Mean age 45.6 years 83% female Activity level not reported Ethnicity not reported	Adults	Both	As assessed by survey - Overall and across both BMI groups, those reporting any physical activity increased (Yes/No response). Generally duration of physical activity increased but not significantly	None	None	Suggests online messages could lead to beh change (not really powered to detect sign diffs)
Op Den Akker H, Cabrita M, Op Den Akker R, Jones VM, Hermens HJ. Tailored motivational message generation: A model and practical framework for real-time physical activity coaching. Journal of Biomedical Informatics. 2015;55:104-15.	OpDen Akker, Cabrita, Jones & Hermens	2015	Non-empirical	Methods or theory paper	N/A	This paper presents a comprehensive and practical framework for automatic generation of real-time tailored messages in behaviour change applications. Presents a "linear modular system" for generating such messages.	N/A	All	Content	The basic aspects of motivational messages are time, intention, content and presentation. All aspects of communication may play a role in tailoring messages to an individual user, and this study presents a linear modular system for generating such messages. This study explains how properties of user and context are both taken into account in each part of the system and how they affect the linguis…	Goal setting theory Transtheoretical model Self-efficacy theory	None	It is becoming increasing more possible to create large numbers of individually tailored messages very quickly.
Owen N, Bauman A, Booth M, Oldenburg B, Magnus P. Serial Mass-Media Campaigns to Promote Physical Activity: Reinforcing or Redundant? American Journal of Public Health. 1995;85(2):244.	Owen	1995	Empirical	Pre-post	Australia	Examined possible cumulative effect of serial campaigns by National Heart Foundation of Australia to promote PA by using comparable data from evaluations of 2 national campaigns in 1990 and 1991 - increase recall / intentions and actual PA behaviour	Includes ages 14 to 60+. Majority in 30-39 years group. 1990 Pre campaign: N=2426 Post campaign: N=2474 1991 Pre campaign: N=2584 Post campaign: N=2517	All	Both	From face to face home-based interviews with 2500 people 2 weeks before and 3-4 weeks after - self-report measures of PA - determine if active/walking, recall message, intentions. FINDINGS - 1990 and 1991 increase in recall following campaign (more women than men but no diff by age or education level). More likely to walk post campaign if 40-49 or 50-59, or 60-69 (1990 only - not 1991); No pre-po…	Transtheoretical model	Yes	Limited effect beyond awareness - don't have two campaigns in successive years
Pal S, Cheng C, Ho S. The effect of two different health messages on physical activity levels and health in sedentary overweight, middle-aged women. BMC Public Health. 2011;11:204-.	Pal	2011	Empirical	Between-groups	Canada	This 12 week study evaluated whether a 10,000 steps per day message was more effective than a 30 minutes a day message in increasing physical activity in low active, overweight women.	N=32 Mean age 41.4 years 100% female Sedentary overweight women Ethnicity not reported	Adults	Content	Both groups increased steps at week 6 and 12 from baseline. At week 12 only 10,000 steps had sign more steps than 30 mins	None	None	They suggest that a public health recommendation of “10,000 steps/day”, rather than the “30 min/day” could be applied to promote increased physical activity in sedentary middle aged women. (BUT - 10,000 steps also had pedometer)
Pena-Y-Lillo M, Lee C-J. A Communication Inequalities Approach to Disparities in Physical Activities: The Case of the VERB Campaign. Journal of Health Communication. 2019;24(2):111-20.	Pena-Y-Lillo	2019	Empirical	Longitudinal	USA	This study explored whether the VERB campaign effects differed across socioeconomic status and race/ethnicity groups.	N=2773 Mean age 10.97 years 47.7% female	Children and young people	Both	This study found that the effects of exposure to the VERB campaign on behaviors were mediated by descriptive norms, perceived behavioral control (PBC), and intentions. More importantly, the VERB campaign increased intentions of being physically active by affecting PBC and descriptive norms across all social groups. When the link between intentions and behavior was taken into consideration, howeve…	Theory of planned behaviour	Yes	This study supports the TPB as a campaign logic model and the communication inequalities perspective, thereby highlighting the importance of considering social inequalities in the design, implementation, and evaluation of media health campaigns in the context of physical activity
Peterson M, Abraham A, Waterfield A. Marketing Physical Activity: Lessons Learned From a Statewide Media Campaign. Health Promotion Practice. 2005;6(4):437-46.	Peterson	2005	Empirical	Cross-sectional	USA	Steps taken to create, implement, and initially assess a statewide physical activity social marketing campaign targeted to 18- to 30-year-olds are presented. Campaign Get up and Do Something developed based on preliminary work to identify appropriate focus for this age group. Data extraction focuses on the evaluation of the delivery of the intervention. PROCESS EVALUATION.	N=350 surveys completed Mean age 22.5 years 63% Caucasian, 28.1% African American 18-30 year olds in the state of Delaware	Adults	Both	Final response rate =363; 39.1% (±5%) had seen the television ad in the past month, of which 25.5% had talked to someone such as a family member, coworker, or friend about the ad, and 31.2% indicated that as a result of seeing the specific Get Up and Do Something television ad they intended to be more active. Billboard and bus ad recognition was less pronounced.	Theory of planned behaviour	Yes	Campaign affected the likelihood of behaviour adoption (but no measure of behaviour)- TV best means of delivery
Peterson M, Chandlee M, Abraham A. Cost-Effectiveness Analysis of a Statewide Media Campaign to Promote Adolescent Physical Activity. Health Promotion Practice. 2008;9(4):426-33.	Peterson	2008	Empirical	Cross-sectional	USA	To assess the effectiveness of a state wide media campaign (Get Up and Do Something) on persuading adolescents to consider and become active; impact on intent; cost-effectiveness	Grade 6-12 in state of Delaware - n=3,782 from the 2004 Youth Tobacco Survey (YTS).	Children and young people	Delivery	Response - REACH - TV had higher recall than billboards. Seeing TV and billboards increased the impact on intention and behaviour than just TV; IMPACT - Cumulatively - 54.5% considered becoming more active; 45.2% became more active	None	Yes	Billboards most cost-effective - but multiple modalities (TV and billboards repeated) is most effective in changing intention and behaviour
Priebe CS, Spink KS. Less sitting and more moving in the office: Using descriptive norm messages to decrease sedentary behavior and increase light physical activity at work. Psychology of Sport and Exercise. 2015;19:76-84.	Priebe	2015	Empirical	Pre-post	Canada	This study examined whether descriptive norm messages delivered via email would impact sedentary behavior and light activity in an office setting AND if the effect was influenced by the personal and contextual similarity of the referent groups	N=142 Mean age 40.3 years Office workers employed in head office of a large company 66% female Activity level not reported Ethnicity not reported	Adults	Content	Main effect for time but not condition - Reduction in longest period sitting; increase in walking and stair use	Theory of normative conduct	None	Descriptive norm email messages about others' behavior cam result in a decrease in extended sitting behavior and an increase in specific light activities in the office setting.
Priebe CS, Spink KS. Using Messages Promoting Descriptive Norms to Increase Physical Activity. Health Communication. 2012;27(3):284-91.	Priebe	2012	Empirical	Between-groups	Canada	The purpose of this study was to examine whether exposure to messages containing descriptive norm information about the prevalence of others’ physical activity would affect individual physical activity behavior to a greater extent than exposure to nonnormative messages - 2 studies: Study1 office workers; Study 2 students and inclu assessment of quality of message	Study 1 - office workers (n=97) aged 40-49; 60% F Study 2 - students (n=310; mean age=21.6 ±4.2; 79% F)	Adults	Content	STUDY 1: No difference between conditions except MILD PA where greater increase in descriptive norm group vs others. All groups had small increase in PA. Greatest effect on stair climbing (visible to others?); STUDY 2: No diff between groups on message quality; All groups had small increase in PA but no diffs between the conditions. Greatest effect on stair climbing	Theory of normative social behaviour	None	Descriptive norm messages can enhance PA (mild) in some groups. Stair climbing is most susceptible to descriptive norm messages (important to consider mode of PA)
Quick BL, Considine JR. Examining the Use of Forceful Language When Designing Exercise Persuasive Messages for Adults: A Test of Conceptualizing Reactance Arousal as a Two-Step Process. Health Communication. 2008;23(5):483-91.	Quick	2008	Empirical	Between-groups	USA	This study examined the effects of two types of persuasive messages - varying in use of forceful language (have to vs might consider) (group and indivdiual programs - so 4 conditions in total)	N=247 Mean age 33.9 years Members of a fitness centre 51% female Ethnicity not reported Activity levels not reported	Adults	Content	Individuals receiving the forceful message felt threat to their choice, and responded with negative thoughts and anger - led to the messages being perceived as low in persuasiveness. Forceful language is not helpful	Psychological reactance theory	None	Forceful language is not helpful.
Quintiliani LM, Campbell MK, Bowling JM, Steck S, Haines PS, DeVellis BM. Results of a Randomized Trial Testing Messages Tailored to Participant-Selected Topics Among Female College Students: Physical Activity Outcomes. Journal of Physical Activity & Health. 2010;7(4):517-26.	Quintiliani	2010	Empirical	Randomised controlled trial	USA	This trial compared 3 groups: message tailored to physical activity as a participant-selected topic (choice), message tailored to physical activity as an expert-determined topic (expert), or nontailored message (comparison).	N=408 18-30 years old (mean not reported) Female college students 73% non-Hispanic White	Adults	Content	Immediate follow-up - N/S intention or goal difficulty; SE greater in expert vs comparison; goal commitment greater in expert vs comparison and lower in choice vs expert; 1-month follow-up - no diffs in psychosocial or goal variables between groups. Change in vigorous PA was greater in expert vs comparison group. In expert group if chose PA as goal - perceived it easier at immediate follow-up	None	None	Findings supported tailoring to an expert determined topic (vs comparison group). However, based on the beneficial change in perceived goal difficulty when topics matched (one group only), future research should encourage synchrony between participant-selected topics and expert recommendations. Also difficult to disentangle influence of a credible source
Reese JM, Joseph RP, Cherrington A, Allison J, Kim Y-I, Spear B, et al. Development of Participant-Informed Text Messages to Promote Physical Activity Among African American Women Attending College: A Qualitative Mixed-Methods Inquiry. Journal of Transcultural Nursing.	Reese et al	2017	Empirical	Qualitative	USA	This study aimed to test message content and delivery aspects to promote PA among African American women at college. This study used nominal group technique approach.	N=14 Overweight and obese African American university students Mean age 19.8 years 100% female Activity level not reported 100% African American	Adults	Both	The messages that received high rankings involved social support aspects, motivational aspects and body image aspects. E.g. "seeing how well you are doing may motivate others around you to do the same", "try going to the gym before classes. You may find you feel best when you start the day with exercising." and "The gym isn't for a particular body type - it's for you to love yourself enough to be…	None	None	Findings support involvement of participants in designing messages - highlighted that brief, time sensitive and specific messages were preferred. Messages targeting overweight African American female university students should focus on motivational aspects and positive body image.
Rhodes R, Courneya K. Effects of a Health-Based versus Appearance-Based Persuasive Message on Attitudes Towards Exercise: Testing the Moderating Role of Self-Monitoring. Journal of Social Behavior and Personality. 2000;15(3):321.	Rhodes	2000	Empirical	Between-groups	Canada	Experimental study to examine influence of 2 kinds (appearance vs health) of messages on attitudes towards exercise - consider moderating role of self-monitoring (high self-monitor sensitive to potraying themselves in certain light)	N=209 Mean age 19.7 years 73,7% female Undergraduate students	Adults	Content	Effect of health vs appearance is dependent on self-monitoring - low self-monitoring individuals responded with significantly more positive attitudes to the health-based message than the appearance-based message. No difference for high self-monitoring. Limited effect on intentions.	Protection motivation theory	None	Effectiveness of different messages may depend on individual differences
Robin N, Toussaint L, Coudevylle GR, Ruart S, Hue O, Sinnapah S. Text Messages Promoting Mental Imagery Increase Self-Reported Physical Activity in Older Adults: A Randomized Controlled Study. Journal of aging and physical activity. 2018;26(3):462-70.	Robin	2018	Empirical	Randomised controlled trial	France	This study tested whether text message spromoting adults of 50 years and older to promote mental imagery would increase aerobic PA duration. Participants assigned to imagery 1, imagery 2 or placebo group. For 4 weeks (3 days a week), each groups was exposed to 2 conditions (morning text vs non morning text). In the morning message condition, imagery groups received a text with instruction to ment…	N=89 54% female Mean age 62.5 years (range 51-73) Recruited from certified fitness center for older adults in France	Older adults	Both	Participants of the imagery groups reported significantly more weekly minutes of APA in the morning text message condition compared with the no morning message condition	None	No	Mental imagery may be a promising tool in PA messaging
Saito Y, Oguma Y, Tanaka A, Kamada M, Inoue S, Inaji J, et al. Community-wide physical activity intervention based on the Japanese physical activity guidelines for adults: A non-randomized controlled trial. Preventive medicine. 2018;107:61-8.	Saito	2018	Empirical	Uncontrolled trial	Japan	An evaluation of a community wide intervention aiming to improve PA in adults based on the Japanese guidelines for promoting PA. Named "The Fujisawa +10 project" - involving 13 administrative districts in Fujisawa city - divided into 4 intervention districts and 9 control districs (non-randomised). The intervention's key message was "Plus ten (+10: be active for 10 more minutes than now)". Types …	Intervention clusters: N=124,785. 81.5% aged 20-64, 23% aged 65+. Control clusters: N=295,101. 81% aged 20-64, 20.7% aged 65+. Evaluation data for intervention group: N=344, 53.2% female, mean age 56.5 years. Control group: n=875, 57.7% female, mean age 55.4 years.	Adults and older adults	Both	The median time spent in PA did not differ between intervention and control groups after adjusting for potential confounders (adjusted difference between groups = −0.02 min/day [95% confidence interval (CI): −0.11, 0.10]). However, intervention group participants were more aware of the CWI (33.8%) than were control group participants (25.2%) at the two-year follow-up (odds ratio = 1.44 [95% CI: 1…	None	Yes	Although significant differences in awareness and knowledge were observed between groups, this community wide intervention did not change PA levels over two years. Future studies should investigate the long-term effects of community wide interventions beyond two years.
Scarapicchia TMF, Sabiston CMF, Brownrigg M, Blackburn-Evans A, Cressy J, Robb J, et al. MoveU? Assessing a Social Marketing Campaign to Promote Physical Activity. Journal of American College Health. 2015:00-.	Scarapicchia	2015	Empirical	Qualitative	Canada	Based on focus groups and online questionnaire to identify most motivating messages - posters and postcards across campus, a campaign portal page, social media platforms, and a range of other strategies such as in-class MoveU breaks within large class settings (approximately 1,000 students), and peer-to-peer interactions (via student ambassadors). Other activities were organized through the MoveU…	N=2784 Median age 22 years 71.1% female 61.5% Caucasian	Adults	Both	36.4% of respondents were aware. Testing the HoEM - Consistent with the model, awareness was related to outcome expectancies, which was independently associated with self-efficacy, which in turn was independently associated with intentions, and finally intentions were independently associated with MVPA - however also direct pathways evident	Hierarchy of effects	Yes	Findings suggest HoEM is a useful model for designing and evaluating mass media campaigns, and that this population responded well to messages focusing on Mental and social health benefits - the key messaging of MoveU identified physical activity as “being the most productive part of your day”—helping to manage stress, being fun, and helping to be productive academically, and make new friends. Ex…
SebastiAo E, Chodzko-Zajko W, Schwingel A. The need to modify physical activity messages to better speak to older African American women: a pilot study.(Report). BMC Public Health. 2015;15(1).	SebastiAo, Chodzko-Zajko, & Schwingel	2015	Empirical	Qualitative	USA	This pilot study aimed to gather perceptions about how widely available public information materials related to PA	N=10 African American women Mean age 66.7 years 100% female 50% highly active 50% low active 100% African American	Adults and older adults	Content	Two main themes were revealed in analysis: (1) the participants had difficulty understanding the PA documents, and (2) they felt the documents did not reflect them	None	None	Need to create bespoke messages for different groups
Segar M, Taber JM, Patrick H, Thai CL, Oh A. Rethinking physical activity communication: using focus groups to understand women’s goals, values, and beliefs to improve public health. BMC Public Health. 2017;17.	Segar et al	2017	Empirical	Qualitative	USA	Study was designed to examine the nature of women's daily goals and priorities and investigate women's PA beliefs, feelings and experiences in order to identify how PA may compete with or facilitate women's daily goals and priorities. Recommendations are then proposed for designing new PA messages that help align with women's daily goals and desired experiences to better motivate participation in…	N=40 Mean age 36.4 years 100% female Mix of low (n=29) and high (n=11) active 37.5% White, 30% Black, 32.5% Hispanic and Latina	Adults	Content	Key themes: connecting others as key source of happiness, feeling relaxed and free from pressures, professional achievement... With regards to beliefs and feelings about PA they had narrow definitions of what 'counts' - they felt pressured to be active and thinner, they had negative affective recall and forecasting "i feel tired and just to think about going to the gym is not fun". PA is a lower …	Self-determination theory	Yes	Need to address how women's daily goals and desired experiences may undermine PA participation, in addition to framing PA as facilitating rather than competing with their daily priorities and desired leisure-time experiences
Sirriyeh R, Lawton R, Ward J. Physical activity and adolescents: An exploratory randomized controlled trial investigating the influence of affective and instrumental text messages. British Journal of Health Psychology. 2010;15(4):825-40.	Sirriyeh	2010	Empirical	Randomised controlled trial	UK	Participants were randomly assigned to one of three experimental conditions, or the control condition (N ¼ 28). Participants in experimental conditions received 1 short messaging service (SMS) text message per day over the 2 weeks, which included manipulations of either affective beliefs (enjoyable/unenjoyable; N ¼ 31), instrumental beliefs (beneficial/harmful; N ¼ 30), or a combination of these …	N=120 Mean age 17.3 years 70% female Adolescents	Children and young people	Content	Increase in PA as group - but effect only remained for inactive when subdivided into 2 groups. Inactive - affective more beneficial than instrumental and combined	Theory of planned behaviour	None	Strategies based on affective associations may be more effective for increasing PA levels in inactive individuals
Skapinsky KF, Persky S, Lewis M, Goergen A, Ashida S, de Heer HD, et al. Heart disease risk information, encouragement, and physical activity among Mexican-origin couples: Self- or spouse-driven change? Translational behavioral medicine. 2018;8(1):95-104.	Skapinsky	2018	Empirical	Pre-post	USA	This study explored whether the provision of family history-based risk assessments to Mexican-heritage spouses influenced engagement in healthy lifestyle habits associated with heart disease risk.	Wives (N=137, mean age 47.9 years, 85.4% born in Mexico, 76.1 minutes/week PA at baseline) Husbands (n=126, mean age 49.7 years, 81.7% born in Mexico, 97.9 minutes/week PA at baseline)	Adults	Content	Receiving information about their own risk did not effect PA levels. However, husbands’ risk information was associated with wives’ physical activity levels at 3-month assessment, with women whose husbands received both increased risk feedback and behavioral recommendations engaging in significantly higher physical activity levels than all other women.	None	None	Spousal risk may be a more salient source of motivation to increase physical activity levels than an individual's risk information.
Smith BJ, Bonfiglioli CMF. Physical activity in the mass media: an audience perspective. Health Education Research. 2015;30(2):359-69.	Smith	2015	Empirical	Qualitative	Australia	This study investigated Australian adults’ opinions on a mass media PA campaign	N = 46 Australian adults Aged 19-65+ (majority 40-46) 48% female Activity level not reported Ethnicity not reported	Adults and older adults	Both	Participants could only recall campaigns when prompted. Reality TV was major source. There were two dominant physical activity promotion messages that respondents recalled from media coverage of this topic, which were both general exhortations to become more active: physical activity is ‘good for you’ because it improves health, and individuals should make an effort ‘to get out there’ and become …	None	None	Campaigns should delivery positive and practical messages
Smith B, Wightman L. Promoting physical activity to disabled people: messengers, messages, guidelines and communication formats. Disability and rehabilitation. 2019:1.	Smith	2019	Non-empirical	Commentary	UK	This is a narrative commentary with the purpose of sharing insights from an ongoing project that seeks to promote PA to disabled people.	Narrative commentary on research involving disabled adults	Disabilities	Both	In addition to GPs and physios, this research highlighted a new promising messenger/provider of messages to this group: social workers. Once they identified this, they worked with social workers and disabled adults to create guidelines for social workers to support and encourage AWD to become more active more often. Through a process of co-production, the Disability and physical activity infograp…	N/A	N/A	Coproduction led to messages "physical activity makes you feel good" and "give things a go and enjoy what you do". Focus on affective outcomes and enjoyment rather than health or risk.
Suggs S, Blake H, Bardus M, Lloyd S. Effects of text messaging in addition to emails on physical activity among university and college employees in the UK. Journal of Health Services Research & Policy. 2013;18(1_suppl):56-64.	Suggs	2013	Empirical	Between-groups	UK	This study aimed to test the effects of adding text messages to weekly email communications on the recipients’ total PA in staff at universities and colleges in the UK. In a randomised trial, one group was given emails and one was given emails + text messages for 12 weeks (implemented at 5 workplaces)	N=128 Mean age 39 years Staff from colleges and universities in the UK 82% female 74-90% 'highly active' at baseline	Adults	Delivery	An additional two text messages resulted in reductions in workplace PA.	Theory of planned behaviour	None	If frequency of messages is too high, effects may be detrimental
Sweet SN, Brawley LR, Hatchell A, Gainforth HL, Latimer-Cheung AE. Can Persuasive Messages Encourage Individuals to Create Action Plans for Physical Activity? Journal of Sport & Exercise Psychology. 2014;36(4):413-23.	Sweet	2014	Empirical	Between-groups	Canada	The purpose of this paper was to test action planning messages in two studies. Participants were allocated to one of two message groups, reading either a physical activity only or physi­ cal activity plus action planning message (Study 1) and either a gain-framed or loss-framed action planning message (Study 2).	Study 1 - N=133 (mean age 41.8 years, 74% female, 91% White) Study 2 - N=227 (mean age 31.7 years, 80% female, 81% White)	Adults	Content	The percent of individuals who created an action plan and the quality of the plans were evaluated. In Study 1, individuals in the physical activity plus action planning group created as many action plans as the physical activity only group, but their plans were higher quality. In Study 2, Week 2 differences between the gain- and loss-framed message groups were found for action planning.	Health action process approach	None	Probable gain-framed advantage over loss-framed.
Thai CL, Taber JM, Oh A, Segar M, Blake K, Patrick H. "Keep it Realistic": Reactions to and Recommendations for Physical Activity Promotion Messages From Focus Groups of Women. American Journal of Health Promotion. 2019;33(6):903-11.	Thai	2019	Empirical	Qualitative	USA	This study aimed to explore and understand how women respond to examples of PA promotion messages	N=40 Mean age 36.4 years 100% female Mix of low (n=29) and high (n=11) active 37.5% White, 30% Black, 32.5% Hispanic and Latina	Adults	Content	Current PA promotion messaging strategies do not resonate with women. Women want to see individuals with “realistic” bodies who look similar to them (eg, body shape, age, race/ethnicity), and for PA messaging to include daily activities as a way to be active.	None	None	Highlights importance of formative research with target group in message development.
van Bavel R, Esposito G, Baranowski T. Is anybody doing it? An experimental study of the effect of normative messages on intention to do physical activity.(Survey). BMC Public Health. 2014;14(1).	VanBavel	2014	Empirical	Randomised controlled trial	Multiple: Bulgaria, Croatia and Romania	Experimental study of effect of normative messages on intention to do physical activity. Respondents randomly assigned to control (intention to engage asked without exposure to message), treatment 1 (exposed to personalised messages suggesting over 79% of peers did more than 30 minutes of moderate PA on most days of week) or treatment 2 (personalised message suggesting that over 79% did not do mo…	N=1200 Aged 16-24 Young internet users from Bulgaria, Croatia and Romania	Children and young people and adults	Content	Respondents exposed to a message suggesting most people of the same age, gender and country of residence as them were doing moderate physical activity (positive message) showed a significantly higher intention to be physically active than respondents who received no message	Theory of planned behaviour	None	A message suggesting the majority of an individual's peers were engaging in a particular behaviour may have an effect on said individual's immediate intent to engage in that same behaviour
van 't Riet J, Ruiter RAC, Werrij MQ, de Vries H. Investigating message-framing effects in the context of a tailored intervention promoting physical activity. Health Education Research. 2010;25(2):343-54.	Van'tRiet	2010	Empirical	Between-groups	Netherlands	A randomised trial investigating whether gain or loss framed messaged are more effective in the context of an online tailored intervention in adults. After participants enter website they provide current PA levels and intent to be physically active for 30 min on at least 5 days/week. Participants then given short message explaining dutch recommendations for PA and received info about their indivi…	Enrolled: N=787, mean age 46.3 years, 55% female. N=685 'native'. N=299 completed all measures.	Adults and Older adults	Content	Affect - gain framed elicited more positive and less negative affect. Information acceptance - no effect. Attitude - no effect. Gain framed resulted in stronger intention to be active. Non significant greater PA reported in gain framed group. No moderation effects for gender, ethnicity or education.	Prospect theory	None	gain framed messages might be more persuasive but advantage is likely to be small
Wong F, Huhman M, Heitzler C, Asbury L, Bretthauer-Mueller R, McCarthy S, et al. VERB - a social marketing campaign to increase physical activity among youth. Preventing chronic disease. 2004;1(3):A10.	Wong	2004	Non-empirical	Commentary	USA	This paper describes how four social marketing principles (price, product, place and promotion) were applied to formulate the strategies and tactics of the VERIB campaign.	VERB campaign is targeted at tweens	Children and young adults	Both	Product: in social marketing product is the desire dbehaviour for the targeted audience. The VERB campaign's product is PA. The VERB 'sales package' includes intangible benefits of PA (enjoyment) in addition to tangibel objects or services that support behaviour change. For tweens, choosing to be active means giving up something may like doing better (e.g. xbox). The VERB campaign's goal is to wi…	None	Yes	Effective use of social marketing principles in a physical activity campaign demonstrated (VERB)
Xia Y, Deshpande S, Bonates T. Effectiveness of Social Marketing Interventions to Promote Physical Activity Among Adults: A Systematic Review. J Phys Act Health. 2016;13(11):1263-74.	Xia, Deshpande & Bonates	2016	Non-empirical	Systematic review	N/A	A systematic review of the evidence of effectiveness of the number of social marketing benchmarks in efforts to promote physical activity and to assess which social marketing benchmarks effectively influenced the behaviour.	Review focused on studies with age range of 18-60	Adults	Both	With regards to the 14 social marketing benchmarks (outlined in the study’s introduction), the presence of more than 3 benchmarks improved the intervention success, and all interventions that had more than 7.5 benchmarks were successful. Formative research, core product, actual product, augmented product, promotion, and behavioural competition all had a significant influence on the effectiveness …	N/A	Yes	Social marketing is an effective approach in promoting PA in adults when a substantial number of the benchmarks are used and when managers understand the audience, make the desired behaviour clear, and promote the desired behaviour persuasively
Yan A. MHealth text messaging for physical activity promotion in college youth: a participatory approach. Ann Behav Med. 2015;49(s1):S201-S.	Yan	2015	Empirical	Qualitative	USA	This study investigated feasibility and user preferences for PA messages to aid development of content for a text-based messaging intervention.	N=33 University students All 18+, mean age not provided 73% Female 54.6% reported "yes" to engaging in regular physical activity 69.7% Caucasian, 21.2% Black/African American, 6.1% Asian/Pacific Islander, 3% other	Adults	Both	Preferences for messages to be sent 2 x day between 9am-9pm. Perception that messages would be most effective if personalised (tailored by sex, SOC and social support needs). Messages should be goal-oriented and related to SMART principles and avoid any negative wording (reference to battling through pain to achieve goals).	Social cognitive theory and Transtheoretical Model	None	Findings support the tailoring of communication via text-messages by gender and SOC. Some populations have preferences for delivery time and frequency of messages. When creating a text-message based intervention, it is important to investigate preferred dose and frequency in target population.
Yap T, Davis S. Physical activity: the science of health promotion through tailored messages. Rehabilitation nursing. 2008;33(2):55-62.	Yap & Davis	2008	Non-empirical	Non-systematic review	N/A	A non-systematic review examining current research involving tailored messages regarding physical activity (states not intended to be a comprehensive review of tailored messages).	Examined research involving childrena and young people and adults.	Children and young people and adults	Content	Overall, reported that although tailoring is an important technique, there are mixed findings in the literature for the effectiveness of tailored messages at improving PA levels.	N/A	None	Tailoring is an important concept of PA messaging and there are many different variables on which a message should be tailored. Messaging tailoring should go beyond slightly changing standardised materials.
Yun L, Ori EM, Younghan L, Sivak A, Berry TR. A Systematic Review of Community-wide Media Physical Activity Campaigns: An Update From 2010. Journal of Physical Activity & Health. 2017;14(7):552-70.	Yun	2017	Non-empirical	Systematic review	N/A	An update of systematic review of community wide media physical activity campaigns conducted between 2010 and 2016	Multiple covered in review of adult and older adults, and adolescents	All	Both	Mixed findings on awareness, 8/18 studies reported increase in awareness either pre-post or intervention vs control, 3 did not. Generally mixed findings but evidence that such campaigns can have an impact on at least one intermediate impact measure (knowledge etc). Only 4 of 21 articles reported no significant campaign effects on behaviour (either as pre-post, int vs con or linked to change in in…	N/A	N/A	Mass-media campaigns are growing and the quality becoming greater including more formative and process evaluation. Inconcistency in measurement of outcomes and no cost-effectivess evaluations reported. Need to consider dose response of campaign
